# Supplementary material for: 1-(2-Chloro­benzo­yl)-3-(pyrimidin-2-yl)thio­urea
Source: Acta Crystallogr Sect E Struct Rep Online. 2012 Dec 15;69(Pt 1):o84. doi: 10.1107/S1600536812050118 (PMC3588338; doi:10.1107/S1600536812050118)
Supplement: Supplementary file 1 [file e-69-00o84-sup1.cif]

##############################################################################
#                                                                            #
# This CIF contains the data in a paper accepted for publication in          #
# Acta Crystallographica Section E. It conforms to the requirements of       #
# Notes for Authors for Acta Crystallographica Section E, and has been       #
# peer reviewed under the auspices of the IUCr Commission on Journals.       #
#                                                                            #
# Full details of the Crystallographic Information File format               #
# are given in the paper "The Crystallographic Information File (CIF):       #
# a New Standard Archive File for Crystallography" by S. R. Hall, F. H.      #
# Allen and I. D. Brown [Acta Cryst. (1991), A47, 655-685].                  #
#                                                                            #
# The current version of the core CIF dictionary is obtainable from          #
# ftp://ftp.iucr.org/pub/cif_core.dic.                                       #
#                                                                            #
# Software is freely available for graphical display of the structure(s)     #
# in this CIF. For information consult the CIF software page                 #
# http://www.iucr.org/resources/cif/software.                                #
#                                                                            #
# This file may be used for bona fide research purposes within the           #
# scientific community so long as proper attribution is given to the journal # 
# article from which it was obtained.                                        #
#                                                                            #
##############################################################################
data_I
_audit_creation_method     SHELXL-97
_chemical_name_systematic
;
1-(2-Chlorobenzoyl)-3-(pyrimidin-2-yl)thiourea
;
_chemical_name_common     ?
_chemical_formula_moiety     'C12 H9 Cl N4 O S'
_chemical_formula_sum     'C12 H9 Cl N4 O S'
_chemical_formula_iupac     'C12 H9 Cl N4 O S'
_chemical_formula_weight     292.74
_chemical_melting_point     ?
_symmetry_cell_setting     triclinic
_symmetry_space_group_name_H-M     'P -1'
_symmetry_space_group_name_Hall     '-P 1'
loop_
    _symmetry_equiv_pos_as_xyz
    'x, y, z'
    '-x, -y, -z'
_cell_length_a     7.167(3)
_cell_length_b     8.000(4)
_cell_length_c     11.252(5)
_cell_angle_alpha     81.625(14)
_cell_angle_beta     74.580(12)
_cell_angle_gamma     83.979(15)
_cell_volume     613.8(5)
_cell_formula_units_Z     2
_cell_measurement_reflns_used     2102
_cell_measurement_theta_min     3.0043
_cell_measurement_theta_max     27.4835
_cell_measurement_temperature     123.1500
_exptl_crystal_description     Block
_exptl_crystal_colour     Yellow
_exptl_crystal_size_max     0.30
_exptl_crystal_size_mid     0.26
_exptl_crystal_size_min     0.18
_exptl_crystal_density_diffrn     1.584
_exptl_crystal_density_meas     ?
_exptl_crystal_density_method     'not measured'
_exptl_crystal_F_000     300
_exptl_absorpt_coefficient_mu     0.477
_exptl_absorpt_correction_type     none
_exptl_special_details
;
;
_diffrn_ambient_temperature     123(2)
_diffrn_radiation_type     MoK\a
_diffrn_radiation_wavelength     0.71070
_diffrn_radiation_source     'Rotating Anode'
_diffrn_radiation_monochromator     'Graphite Monochromator'
_diffrn_measurement_device_type     'Rigaku/MSC Mercury CCD'
_diffrn_measurement_method     ' \w scans '
_diffrn_detector_area_resol_mean     14.62
_diffrn_reflns_number     4888
_diffrn_reflns_av_R_equivalents     0.0320
_diffrn_reflns_av_sigmaI/netI     0.0270
_diffrn_reflns_theta_min     3.01
_diffrn_reflns_theta_max     27.48
_diffrn_reflns_theta_full     27.48
_diffrn_measured_fraction_theta_max     0.979
_diffrn_measured_fraction_theta_full     0.979
_diffrn_reflns_limit_h_min     -8
_diffrn_reflns_limit_h_max     9
_diffrn_reflns_limit_k_min     -9
_diffrn_reflns_limit_k_max     10
_diffrn_reflns_limit_l_min     -14
_diffrn_reflns_limit_l_max     14
_refine_special_details
;
Refinement of <i>F</i>^2^ against ALL reflections. The weighted <i>R</i>-factor
<i>wR</i> and goodness of fit <i>S</i> are based on <i>F</i>^2^, conventional
<i>R</i>-factors <i>R</i> are based on <i>F</i>, with <i>F</i> set to zero for
negative <i>F</i>^2^. The threshold expression of <i>F</i>^2^ >
\s(<i>F</i>^2^) is used only for calculating <i>R</i>-factors(gt) <i>etc</i>.
and is not relevant to the choice of reflections for refinement.
<i>R</i>-factors based on <i>F</i>^2^ are statistically about twice as large
as those based on <i>F</i>, and <i>R</i>- factors based on ALL data will be
even larger.
;
_reflns_number_total     2759
_reflns_number_gt     2590
_reflns_threshold_expression     I>2sigma(I)
_refine_ls_structure_factor_coef     Fsqd
_refine_ls_matrix_type     full
_refine_ls_R_factor_all     0.0374
_refine_ls_R_factor_gt     0.0342
_refine_ls_wR_factor_gt     0.0805
_refine_ls_wR_factor_ref     0.0821
_refine_ls_goodness_of_fit_ref     1.074
_refine_ls_restrained_S_all     1.074
_refine_ls_number_reflns     2759
_refine_ls_number_parameters     172
_refine_ls_number_restraints     0
_refine_ls_hydrogen_treatment     constr
_refine_ls_weighting_scheme     calc
_refine_ls_weighting_details
         'calc w=1/[\s^2^(Fo^2^)+(0.0275P)^2^+0.4951P] where P=(Fo^2^+2Fc^2^)/3'
_atom_sites_solution_hydrogens     geom
_atom_sites_solution_primary     direct
_atom_sites_solution_secondary     difmap
_refine_ls_shift/su_max     0.001
_refine_ls_shift/su_mean     0.000
_refine_diff_density_max     0.290
_refine_diff_density_min     -0.335
_refine_ls_extinction_method     none
_refine_ls_extinction_coef     ?
loop_
    _atom_type_symbol
    _atom_type_description
    _atom_type_scat_dispersion_real
    _atom_type_scat_dispersion_imag
    _atom_type_scat_source
    'C' 'C' 0.0033 0.0016
                         'International Tables Vol C Tables 4.2.6.8 and 6.1.1.4'
    'H' 'H' 0.0000 0.0000
                         'International Tables Vol C Tables 4.2.6.8 and 6.1.1.4'
    'N' 'N' 0.0061 0.0033
                         'International Tables Vol C Tables 4.2.6.8 and 6.1.1.4'
    'O' 'O' 0.0106 0.0060
                         'International Tables Vol C Tables 4.2.6.8 and 6.1.1.4'
    'S' 'S' 0.1246 0.1234
                         'International Tables Vol C Tables 4.2.6.8 and 6.1.1.4'
    'Cl' 'Cl' 0.1484 0.1585
                         'International Tables Vol C Tables 4.2.6.8 and 6.1.1.4'
_computing_data_collection
                 'CrystalClear (Molecular Structure Corporation & Rigaku, 2001)'
_computing_cell_refinement
                 'CrystalClear (Molecular Structure Corporation & Rigaku, 2001)'
_computing_data_reduction
                 'CrystalClear (Molecular Structure Corporation & Rigaku, 2001)'
_computing_structure_solution     'SIR97 (Altomare <i>et al.</i>, 1999)'
_computing_structure_refinement     'SHELXL97 (Sheldrick, 2008)'
_computing_molecular_graphics     'ORTEPII (Johnson, 1976)'
_computing_publication_material
                          '<i>Yadokari-XG 2009</i> (Kabuto <i>et al.</i>, 2009)'
loop_
    _atom_site_type_symbol
    _atom_site_label
    _atom_site_fract_x
    _atom_site_fract_y
    _atom_site_fract_z
    _atom_site_U_iso_or_equiv
    _atom_site_adp_type
    _atom_site_calc_flag
    _atom_site_refinement_flags
    _atom_site_occupancy
    _atom_site_symmetry_multiplicity
    _atom_site_disorder_assembly
    _atom_site_disorder_group
    C C1 0.5699(2) 0.40086(19) 0.77222(14) 0.0168(3) Uani d . 1 1 . .
    O O1 0.66497(17) 0.29064(14) 0.81927(11) 0.0232(3) Uani d . 1 1 . .
    N N1 0.54980(19) 0.57016(16) 0.79213(12) 0.0174(3) Uani d . 1 1 . .
    H H1 0.4808 0.6385 0.7489 0.021 Uiso calc R 1 1 . .
    C C2 0.6242(2) 0.64410(19) 0.87083(14) 0.0167(3) Uani d . 1 1 . .
    S S1 0.80674(6) 0.56064(5) 0.93013(4) 0.02194(12) Uani d . 1 1 . .
    N N2 0.53983(18) 0.80178(16) 0.89581(12) 0.0172(3) Uani d . 1 1 . .
    H H2 0.5987 0.8564 0.9362 0.021 Uiso calc R 1 1 . .
    C C3 0.4553(2) 0.36848(18) 0.68461(14) 0.0160(3) Uani d . 1 1 . .
    C C4 0.5267(2) 0.25791(19) 0.59525(15) 0.0175(3) Uani d . 1 1 . .
    C C5 0.4187(2) 0.2281(2) 0.51587(15) 0.0206(3) Uani d . 1 1 . .
    H H5 0.4713 0.1549 0.4540 0.025 Uiso calc R 1 1 . .
    C C6 0.2331(2) 0.3058(2) 0.52718(16) 0.0225(3) Uani d . 1 1 . .
    H H6 0.1586 0.2857 0.4730 0.027 Uiso calc R 1 1 . .
    C C7 0.1569(2) 0.4122(2) 0.61713(16) 0.0222(3) Uani d . 1 1 . .
    H H7 0.0290 0.4634 0.6260 0.027 Uiso calc R 1 1 . .
    C C8 0.2671(2) 0.44417(19) 0.69453(15) 0.0190(3) Uani d . 1 1 . .
    H H8 0.2141 0.5187 0.7554 0.023 Uiso calc R 1 1 . .
    Cl Cl1 0.75833(5) 0.15669(5) 0.57492(4) 0.02521(12) Uani d . 1 1 . .
    C C9 0.3753(2) 0.88839(19) 0.86695(14) 0.0162(3) Uani d . 1 1 . .
    N N3 0.2989(2) 0.83057(17) 0.78621(13) 0.0208(3) Uani d . 1 1 . .
    C C10 0.1374(2) 0.9160(2) 0.76400(15) 0.0215(3) Uani d . 1 1 . .
    H H10 0.0770 0.8766 0.7087 0.026 Uiso calc R 1 1 . .
    C C11 0.0568(2) 1.0582(2) 0.81851(15) 0.0191(3) Uani d . 1 1 . .
    H H11 -0.0576 1.1179 0.8028 0.023 Uiso calc R 1 1 . .
    C C12 0.1518(2) 1.10993(19) 0.89792(15) 0.0185(3) Uani d . 1 1 . .
    H H12 0.1015 1.2096 0.9356 0.022 Uiso calc R 1 1 . .
    N N4 0.31077(18) 1.02648(16) 0.92412(12) 0.0169(3) Uani d . 1 1 . .
loop_
    _atom_site_aniso_label
    _atom_site_aniso_U_11
    _atom_site_aniso_U_22
    _atom_site_aniso_U_33
    _atom_site_aniso_U_12
    _atom_site_aniso_U_13
    _atom_site_aniso_U_23
    C1 0.0139(7) 0.0176(7) 0.0177(7) 0.0017(5) -0.0021(5) -0.0037(6)
    O1 0.0235(6) 0.0197(5) 0.0287(6) 0.0079(4) -0.0125(5) -0.0064(5)
    N1 0.0190(6) 0.0162(6) 0.0180(6) 0.0043(5) -0.0074(5) -0.0039(5)
    C2 0.0149(7) 0.0182(7) 0.0160(7) 0.0011(5) -0.0025(5) -0.0029(5)
    S1 0.01718(19) 0.0234(2) 0.0285(2) 0.00729(14) -0.01126(16) -0.01008(16)
    N2 0.0159(6) 0.0175(6) 0.0198(6) 0.0030(5) -0.0070(5) -0.0060(5)
    C3 0.0147(7) 0.0139(6) 0.0184(7) 0.0000(5) -0.0043(6) 0.0001(5)
    C4 0.0136(7) 0.0165(7) 0.0210(7) -0.0011(5) -0.0028(6) -0.0009(6)
    C5 0.0217(8) 0.0207(7) 0.0197(7) -0.0044(6) -0.0048(6) -0.0024(6)
    C6 0.0210(8) 0.0240(8) 0.0248(8) -0.0064(6) -0.0112(6) 0.0029(6)
    C7 0.0154(7) 0.0210(7) 0.0298(8) -0.0003(6) -0.0085(6) 0.0029(6)
    C8 0.0156(7) 0.0166(7) 0.0235(8) 0.0009(6) -0.0041(6) -0.0010(6)
    Cl1 0.01698(19) 0.0298(2) 0.0311(2) 0.00670(15) -0.00699(15) -0.01528(17)
    C9 0.0153(7) 0.0164(7) 0.0156(7) 0.0008(5) -0.0029(5) -0.0011(5)
    N3 0.0226(7) 0.0209(6) 0.0213(7) 0.0062(5) -0.0107(5) -0.0063(5)
    C10 0.0228(8) 0.0230(8) 0.0210(8) 0.0032(6) -0.0113(6) -0.0035(6)
    C11 0.0160(7) 0.0197(7) 0.0202(7) 0.0033(6) -0.0053(6) 0.0001(6)
    C12 0.0165(7) 0.0151(7) 0.0212(7) 0.0023(5) -0.0021(6) -0.0010(6)
    N4 0.0155(6) 0.0157(6) 0.0189(6) 0.0005(5) -0.0036(5) -0.0026(5)
_geom_special_details
;
All e.s.d.'s (except the e.s.d. in the dihedral angle between two l.s. planes)
are estimated using the full covariance matrix. The cell e.s.d.'s are taken
into account individually in the estimation of e.s.d.'s in distances, angles
and torsion angles; correlations between e.s.d.'s in cell parameters are only
used when they are defined by crystal symmetry. An approximate (isotropic)
treatment of cell e.s.d.'s is used for estimating e.s.d.'s involving l.s.
planes.
;
loop_
    _geom_bond_atom_site_label_1
    _geom_bond_atom_site_label_2
    _geom_bond_site_symmetry_2
    _geom_bond_distance
    _geom_bond_publ_flag
    C1 O1 . 1.2051(19) ?
    C1 N1 . 1.391(2) ?
    C1 C3 . 1.504(2) ?
    N1 C2 . 1.374(2) ?
    N1 H1 . 0.8800 ?
    C2 N2 . 1.374(2) ?
    C2 S1 . 1.6596(16) ?
    N2 C9 . 1.3937(19) ?
    N2 H2 . 0.8800 ?
    C3 C4 . 1.395(2) ?
    C3 C8 . 1.403(2) ?
    C4 C5 . 1.386(2) ?
    C4 Cl1 . 1.7420(17) ?
    C5 C6 . 1.390(2) ?
    C5 H5 . 0.9500 ?
    C6 C7 . 1.380(2) ?
    C6 H6 . 0.9500 ?
    C7 C8 . 1.386(2) ?
    C7 H7 . 0.9500 ?
    C8 H8 . 0.9500 ?
    C9 N3 . 1.334(2) ?
    C9 N4 . 1.338(2) ?
    N3 C10 . 1.344(2) ?
    C10 C11 . 1.371(2) ?
    C10 H10 . 0.9500 ?
    C11 C12 . 1.386(2) ?
    C11 H11 . 0.9500 ?
    C12 N4 . 1.339(2) ?
    C12 H12 . 0.9500 ?
loop_
    _geom_angle_atom_site_label_1
    _geom_angle_atom_site_label_2
    _geom_angle_atom_site_label_3
    _geom_angle_site_symmetry_1
    _geom_angle_site_symmetry_3
    _geom_angle
    _geom_angle_publ_flag
    O1 C1 N1 . . 125.24(14) ?
    O1 C1 C3 . . 122.86(14) ?
    N1 C1 C3 . . 111.90(12) ?
    C2 N1 C1 . . 128.18(13) ?
    C2 N1 H1 . . 115.9 ?
    C1 N1 H1 . . 115.9 ?
    N1 C2 N2 . . 114.75(13) ?
    N1 C2 S1 . . 125.09(12) ?
    N2 C2 S1 . . 120.12(12) ?
    C2 N2 C9 . . 129.89(13) ?
    C2 N2 H2 . . 115.1 ?
    C9 N2 H2 . . 115.1 ?
    C4 C3 C8 . . 117.63(14) ?
    C4 C3 C1 . . 122.04(13) ?
    C8 C3 C1 . . 120.26(14) ?
    C5 C4 C3 . . 121.41(14) ?
    C5 C4 Cl1 . . 117.02(12) ?
    C3 C4 Cl1 . . 121.54(12) ?
    C4 C5 C6 . . 119.70(15) ?
    C4 C5 H5 . . 120.2 ?
    C6 C5 H5 . . 120.2 ?
    C7 C6 C5 . . 120.06(15) ?
    C7 C6 H6 . . 120.0 ?
    C5 C6 H6 . . 120.0 ?
    C6 C7 C8 . . 119.97(15) ?
    C6 C7 H7 . . 120.0 ?
    C8 C7 H7 . . 120.0 ?
    C7 C8 C3 . . 121.20(15) ?
    C7 C8 H8 . . 119.4 ?
    C3 C8 H8 . . 119.4 ?
    N3 C9 N4 . . 126.22(14) ?
    N3 C9 N2 . . 118.96(14) ?
    N4 C9 N2 . . 114.82(13) ?
    C9 N3 C10 . . 116.63(14) ?
    N3 C10 C11 . . 122.19(15) ?
    N3 C10 H10 . . 118.9 ?
    C11 C10 H10 . . 118.9 ?
    C10 C11 C12 . . 116.25(14) ?
    C10 C11 H11 . . 121.9 ?
    C12 C11 H11 . . 121.9 ?
    N4 C12 C11 . . 123.30(14) ?
    N4 C12 H12 . . 118.3 ?
    C11 C12 H12 . . 118.3 ?
    C9 N4 C12 . . 115.35(13) ?
loop_
    _geom_torsion_atom_site_label_1
    _geom_torsion_atom_site_label_2
    _geom_torsion_atom_site_label_3
    _geom_torsion_atom_site_label_4
    _geom_torsion_site_symmetry_1
    _geom_torsion_site_symmetry_2
    _geom_torsion_site_symmetry_3
    _geom_torsion_site_symmetry_4
    _geom_torsion
    _geom_torsion_publ_flag
    O1 C1 N1 C2 . . . . -3.0(3) ?
    C3 C1 N1 C2 . . . . 176.24(14) ?
    C1 N1 C2 N2 . . . . -163.48(14) ?
    C1 N1 C2 S1 . . . . 18.9(2) ?
    N1 C2 N2 C9 . . . . 9.3(2) ?
    S1 C2 N2 C9 . . . . -172.89(13) ?
    O1 C1 C3 C4 . . . . -39.8(2) ?
    N1 C1 C3 C4 . . . . 140.94(14) ?
    O1 C1 C3 C8 . . . . 137.32(16) ?
    N1 C1 C3 C8 . . . . -41.99(19) ?
    C8 C3 C4 C5 . . . . 2.2(2) ?
    C1 C3 C4 C5 . . . . 179.40(14) ?
    C8 C3 C4 Cl1 . . . . -179.94(11) ?
    C1 C3 C4 Cl1 . . . . -2.8(2) ?
    C3 C4 C5 C6 . . . . -1.8(2) ?
    Cl1 C4 C5 C6 . . . . -179.74(12) ?
    C4 C5 C6 C7 . . . . 0.0(2) ?
    C5 C6 C7 C8 . . . . 1.3(2) ?
    C6 C7 C8 C3 . . . . -0.9(2) ?
    C4 C3 C8 C7 . . . . -0.9(2) ?
    C1 C3 C8 C7 . . . . -178.10(14) ?
    C2 N2 C9 N3 . . . . -12.7(2) ?
    C2 N2 C9 N4 . . . . 168.18(15) ?
    N4 C9 N3 C10 . . . . -2.7(2) ?
    N2 C9 N3 C10 . . . . 178.32(14) ?
    C9 N3 C10 C11 . . . . 1.7(2) ?
    N3 C10 C11 C12 . . . . 0.2(2) ?
    C10 C11 C12 N4 . . . . -1.5(2) ?
    N3 C9 N4 C12 . . . . 1.5(2) ?
    N2 C9 N4 C12 . . . . -179.46(13) ?
    C11 C12 N4 C9 . . . . 0.7(2) ?
loop_
    _geom_hbond_atom_site_label_D
    _geom_hbond_atom_site_label_H
    _geom_hbond_atom_site_label_A
    _geom_hbond_site_symmetry_A
    _geom_hbond_distance_DH
    _geom_hbond_distance_HA
    _geom_hbond_distance_DA
    _geom_hbond_angle_DHA
    N1 H1 N3 . 0.88 1.93 2.611(2) 133
    N2 H2 N4 2_677 0.88 2.21 3.068(2) 166
    C11 H11 O1 1_465 0.95 2.28 3.200(2) 163
    C12 H12 S1 2_677 0.95 2.77 3.568(2) 142
data_global
_journal_date_recd_electronic     2012-11-29
_journal_date_accepted     2012-12-07
_journal_name_full     'Acta Crystallographica, Section E'
_journal_year     2013
_journal_volume     69
_journal_issue      1
_journal_page_first     o84
_journal_page_last     o84
_journal_paper_category     QO
_journal_paper_doi     10.1107/S1600536812050118
_journal_coeditor_code     PV2612
_publ_contact_author_name
;
'Badshah^*^,Amin'
;
_publ_contact_author_address
;
Department of Chemistry
Quaid-i-Azam University Islamabad
45320-Pakistan
;
_publ_contact_author_email     mkhawarrauf@yahoo.co.uk,aminbadshah@yahoo.com
_publ_contact_author_fax     ?
_publ_contact_author_phone     ?
_publ_section_title
;
1-(2-Chlorobenzoyl)-3-(pyrimidin-2-yl)thiourea
;
loop_
    _publ_author_name
    _publ_author_address
    'Rauf, M. Khawar'
;
Department of Chemistry
Quaid-i-Azam University
Islamabad 45320
Pakistan
;
    'Yaseen, Samad'
;
Department of Chemistry
Quaid-i-Azam University
Islamabad 45320
Pakistan
;
    'Ebihara, Masahiro'
;
Department of Chemistry, Faculty of Engineering
Gifu University Yanagido, Gifu 501-1193, Japan
;
    'Badshah, Amin'
;
Department of Chemistry
Quaid-i-Azam University
Islamabad 45320
Pakistan
;
