# Supplementary material for: 1-(2-Chloro­benzo­yl)-3-(pyrimidin-2-yl)thio­urea
Source: Acta Crystallogr Sect E Struct Rep Online. 2012 Dec 15;69(Pt 1):o84. doi: 10.1107/S1600536812050118 (PMC3588338; doi:10.1107/S1600536812050118)
Supplement: Supplementary file 2 [file e-69-00o84-Isup2.hkl]

# 
# h,k,l, Fc-squared, Fo-squared, sigma(Fo-squared) and status flag 
# 
data_I
_shelx_title ' ' 
_shelx_refln_list_code          4 
_shelx_F_calc_maximum       54.27 
_exptl_crystal_F_000       300.00 
_reflns_d_resolution_high  0.7701 
 
loop_ 
 _symmetry_equiv_pos_as_xyz 
 'x, y, z' 
 '-x, -y, -z' 
 
_cell_length_a     7.1665 
_cell_length_b     8.0001 
_cell_length_c    11.2516 
_cell_angle_alpha  81.625 
_cell_angle_beta   74.580 
_cell_angle_gamma  83.979 
 
_shelx_F_squared_multiplier     1.000 
 
loop_ 
 _refln_index_h 
 _refln_index_k 
 _refln_index_l 
 _refln_F_squared_calc 
 _refln_F_squared_meas 
 _refln_F_squared_sigma 
 _refln_observed_status 
   3   0   0      749.60      791.45      5.50 o 
   4   0   0      218.48      217.38      4.67 o 
   5   0   0      117.00      119.18      2.54 o 
   6   0   0       10.02       12.49      0.78 o 
   7   0   0        0.73        0.42      0.43 o 
   8   0   0       21.30       20.49      1.00 o 
  -8   1   0      227.68      227.92      4.39 o 
  -7   1   0      121.19      125.15      2.32 o 
  -6   1   0       36.56       37.38      2.09 o 
  -5   1   0      411.55      436.52      5.92 o 
  -4   1   0      695.74      780.12     12.12 o 
  -2   1   0      100.83      118.94      6.66 o 
  -1   1   0      238.64      220.02      7.27 o 
   1   1   0      685.65      729.28     10.31 o 
   2   1   0      285.41      305.97      4.20 o 
   3   1   0       13.61       14.10      0.29 o 
   4   1   0      459.48      485.80      8.51 o 
   5   1   0      302.08      344.74      4.63 o 
   6   1   0       40.18       39.62      1.14 o 
   7   1   0       63.63       63.80      2.08 o 
   8   1   0       44.48       43.43      1.70 o 
  -8   2   0       38.07       35.55      2.35 o 
  -7   2   0      113.87      118.54      2.34 o 
  -6   2   0        5.36       10.24      0.84 o 
  -5   2   0        1.89        1.50      0.77 o 
  -4   2   0       86.79       77.37      2.15 o 
  -3   2   0      362.18      389.14      7.80 o 
  -2   2   0      314.28      322.14      6.45 o 
  -1   2   0      789.40      773.71     13.72 o 
   0   2   0        0.52        2.64      0.24 o 
   2   2   0        8.82       13.13      0.40 o 
   3   2   0     1250.42     1199.53     14.37 o 
   4   2   0      523.64      526.76     12.82 o 
   5   2   0      205.61      192.61      5.37 o 
   6   2   0      279.67      292.63      6.91 o 
   7   2   0       35.02       34.59      1.19 o 
   8   2   0      189.39      182.59      3.09 o 
  -8   3   0       64.03       56.90      2.91 o 
  -7   3   0      390.34      352.74     22.85 o 
  -6   3   0      166.62      177.52      3.74 o 
  -5   3   0      147.85      157.60      4.23 o 
  -4   3   0      586.60      576.67      8.41 o 
  -3   3   0       86.61       86.29      2.40 o 
  -2   3   0     1048.08      982.81     18.46 o 
  -1   3   0      495.79      515.62      4.74 o 
   0   3   0      752.15      718.47     14.20 o 
   1   3   0     1174.30     1303.93     24.13 o 
   2   3   0       73.14       59.66      0.76 o 
   3   3   0      575.95      590.08     10.52 o 
   4   3   0      153.95      168.15      3.23 o 
   5   3   0        4.77        5.01      0.59 o 
   6   3   0       69.03       68.36      1.78 o 
   7   3   0      363.31      384.60     37.71 o 
   8   3   0        6.31        8.60      1.07 o 
  -8   4   0       41.00       46.76      2.89 o 
  -7   4   0      322.55      333.25      7.17 o 
  -6   4   0       82.98       87.38      2.81 o 
  -5   4   0       20.15       19.72      1.78 o 
  -4   4   0      584.24      596.96      7.64 o 
  -3   4   0       23.06       22.28      1.33 o 
  -2   4   0       12.22       18.80      1.19 o 
  -1   4   0       70.85       69.92      2.04 o 
   0   4   0      582.88      587.63     11.99 o 
   1   4   0       22.91       23.26      0.49 o 
   2   4   0      134.63      124.95      1.34 o 
   3   4   0      473.67      470.40      3.78 o 
   4   4   0      317.29      308.63      4.79 o 
   5   4   0      368.09      383.42      6.92 o 
   6   4   0       12.73       13.67      0.97 o 
   7   4   0      124.31      120.14      3.49 o 
   8   4   0       67.29       63.65      3.23 o 
  -7   5   0       29.47       30.18      2.24 o 
  -6   5   0       19.70       23.03      1.95 o 
  -5   5   0      282.28      301.57      7.14 o 
  -4   5   0       28.84       26.96      1.96 o 
  -3   5   0     1050.96     1044.27     18.89 o 
  -2   5   0      190.49      185.03      3.51 o 
  -1   5   0      462.70      451.41      9.17 o 
   0   5   0      155.12      166.17      2.12 o 
   2   5   0        5.76        2.70      0.28 o 
   3   5   0      147.36      148.02      1.57 o 
   4   5   0      138.42      131.07      1.61 o 
   5   5   0      109.39      107.12      9.30 o 
   6   5   0      119.51      114.21      2.60 o 
   7   5   0       65.17       63.94      2.12 o 
   8   5   0      139.06      124.20      2.91 o 
  -6   6   0      175.73      180.24      5.22 o 
  -5   6   0       17.50       23.86      2.09 o 
  -4   6   0      669.44      684.88      9.65 o 
  -3   6   0      869.35      906.41     11.67 o 
  -2   6   0     1136.79     1133.25     21.73 o 
  -1   6   0        0.56        1.06      0.66 o 
   0   6   0       83.01       89.53      1.78 o 
   1   6   0       22.11       25.02      0.92 o 
   2   6   0       23.68       26.04      1.14 o 
   3   6   0       15.16       18.99      1.17 o 
   4   6   0        2.84        4.37      0.63 o 
   5   6   0       61.56       60.03      1.95 o 
   6   6   0       25.47       26.68      2.31 o 
   7   6   0       28.12       25.89      1.61 o 
  -6   7   0       14.27       18.59      2.37 o 
  -5   7   0       62.80       62.87      3.23 o 
  -4   7   0       72.82       70.89      2.85 o 
  -3   7   0        0.35        6.94      1.92 o 
  -2   7   0      836.55      846.90     11.01 o 
  -1   7   0       20.03       19.41      1.06 o 
   0   7   0      474.64      475.34      5.60 o 
   1   7   0        0.95        0.72      0.51 o 
   2   7   0      398.78      403.49      4.62 o 
   3   7   0      100.49      104.34      2.78 o 
   4   7   0      146.47      149.94      2.36 o 
   5   7   0        0.77        1.42      1.48 o 
   6   7   0        0.49        1.33      0.85 o 
  -5   8   0      187.48      187.50      5.28 o 
  -4   8   0        7.40       14.74      2.33 o 
  -3   8   0      117.81      122.67      3.72 o 
  -2   8   0      343.38      339.26     10.96 o 
  -1   8   0      363.26      376.13      5.05 o 
   0   8   0      157.75      157.68      3.29 o 
   1   8   0        8.58        7.01      0.79 o 
   2   8   0       14.94       14.61      1.40 o 
   3   8   0        4.56        4.05      0.77 o 
   4   8   0      132.66      131.33      2.45 o 
   5   8   0       44.60       40.46      1.86 o 
   6   8   0        0.41        3.60      1.44 o 
  -3   9   0        6.24        7.50      1.74 o 
  -2   9   0       70.29       71.50      2.93 o 
  -1   9   0        2.60        2.11      0.87 o 
   0   9   0        8.05        5.42      0.76 o 
   1   9   0        8.15       11.38      2.10 o 
   2   9   0       32.78       26.84      1.69 o 
   3   9   0      129.50      127.13      4.34 o 
   4   9   0      159.29      150.23      4.25 o 
  -1  10   0      134.08      121.43      3.84 o 
   0  10   0       43.20       36.30      2.22 o 
   1  10   0      185.86      180.78      5.43 o 
   2  10   0        8.63        9.54      1.19 o 
  -1 -10   1      148.13      151.66      4.58 o 
   0 -10   1       23.78       24.64      2.05 o 
   1 -10   1       18.84       20.03      2.23 o 
  -4  -9   1       30.77       26.24      2.60 o 
  -3  -9   1       11.87       10.78      1.98 o 
  -2  -9   1       25.21       26.95      1.48 o 
  -1  -9   1       18.85       15.34      1.04 o 
   0  -9   1       44.88       44.64      2.26 o 
   1  -9   1      181.01      185.27      5.40 o 
   2  -9   1      247.58      279.30      7.11 o 
   3  -9   1      110.57      109.30      3.97 o 
  -5  -8   1       88.92       96.00      2.71 o 
  -4  -8   1       33.27       33.68      1.63 o 
  -3  -8   1       80.95       82.53      3.07 o 
  -2  -8   1       24.95       23.76      0.95 o 
  -1  -8   1        2.83        4.39      1.44 o 
   0  -8   1      382.17      380.23      5.60 o 
   1  -8   1      119.08      121.33      2.56 o 
   2  -8   1       29.23       25.35      1.91 o 
   3  -8   1       29.23       30.50      2.30 o 
   4  -8   1      102.24      107.28      3.71 o 
   5  -8   1        1.77        1.70      1.11 o 
  -6  -7   1       27.12       27.67      2.72 o 
  -5  -7   1       62.40       57.22      2.00 o 
  -4  -7   1       77.32       77.43      6.97 o 
  -3  -7   1       33.53       31.59      0.83 o 
  -2  -7   1      125.96      132.20      1.93 o 
  -1  -7   1       63.67       66.94      1.58 o 
   0  -7   1        6.70        5.43      1.07 o 
   1  -7   1       10.68        9.26      0.80 o 
   2  -7   1        2.46        1.84      0.86 o 
   3  -7   1      238.14      227.13      6.29 o 
   4  -7   1       21.80       17.78      1.82 o 
   5  -7   1       10.77        8.22      1.66 o 
   6  -7   1      270.81      301.36      7.01 o 
  -7  -6   1        0.11        2.08      1.42 o 
  -6  -6   1      116.38      115.87      2.83 o 
  -5  -6   1      219.99      214.79      4.09 o 
  -4  -6   1      245.43      241.46      4.58 o 
  -3  -6   1       38.74       37.95      0.82 o 
  -2  -6   1      680.88      708.75      9.91 o 
  -1  -6   1        8.45       10.60      0.62 o 
   0  -6   1      136.75      130.11      2.32 o 
   1  -6   1      276.13      269.09      5.05 o 
   2  -6   1      149.57      148.31      4.25 o 
   3  -6   1      386.46      391.54      8.13 o 
   4  -6   1       12.44       15.73      1.72 o 
   5  -6   1      175.94      187.75      5.06 o 
   6  -6   1        0.68        1.45      0.88 o 
  -7  -5   1      383.60      373.10      6.53 o 
  -6  -5   1        0.01        1.82      1.18 o 
  -5  -5   1      197.34      189.73      3.05 o 
  -4  -5   1       24.11       25.95      1.40 o 
  -3  -5   1      201.43      198.85      2.55 o 
  -2  -5   1       15.29       12.20      0.48 o 
  -1  -5   1        8.08        6.61      0.54 o 
   0  -5   1        0.04        0.49      0.18 o 
   1  -5   1       14.79       23.33      0.64 o 
   2  -5   1        3.32        3.39      0.73 o 
   3  -5   1      654.57      652.57     14.47 o 
   4  -5   1      462.73      471.12     10.94 o 
   5  -5   1        8.24       10.68      1.55 o 
   6  -5   1        4.05        3.11      1.01 o 
   7  -5   1      314.58      325.45      8.11 o 
  -8  -4   1        0.16        2.07      2.14 o 
  -7  -4   1       83.48       75.42      2.22 o 
  -6  -4   1       30.84       30.59      1.43 o 
  -5  -4   1        0.01        0.43      0.56 o 
  -4  -4   1       79.10       85.67      2.68 o 
  -3  -4   1       91.55       85.14      1.54 o 
  -2  -4   1      109.99      118.57      2.32 o 
  -1  -4   1     1529.48     1507.68     13.50 o 
   0  -4   1      178.77      207.13      4.42 o 
   1  -4   1      112.89       97.29      5.92 o 
   2  -4   1     1006.09      987.25     10.69 o 
   3  -4   1       80.36       70.29      2.23 o 
   4  -4   1      904.10      903.13     18.02 o 
   5  -4   1        1.80        0.35      1.37 o 
   6  -4   1      327.95      349.91      7.67 o 
   7  -4   1       30.19       33.89      2.32 o 
   8  -4   1      652.99      725.67     15.72 o 
  -8  -3   1      145.36      134.02      4.68 o 
  -7  -3   1      119.90      120.40      9.52 o 
  -6  -3   1      132.83      135.79      3.16 o 
  -5  -3   1      111.35      111.48      2.94 o 
  -4  -3   1      264.79      239.39      5.52 o 
  -3  -3   1      726.77      737.23      9.28 o 
  -2  -3   1     1189.66     1162.60     13.07 o 
  -1  -3   1     1123.10     1091.04     20.75 o 
   0  -3   1      170.75      161.25      1.34 o 
   1  -3   1      135.71      125.96      2.82 o 
   2  -3   1        5.51        3.18      0.68 o 
   3  -3   1        2.52       13.56      1.23 o 
   4  -3   1      459.28      476.48      8.36 o 
   5  -3   1      185.76      175.70      3.44 o 
   6  -3   1      107.29       93.92      2.86 o 
   7  -3   1       11.43        7.96      1.40 o 
   8  -3   1       13.17       10.33      1.61 o 
  -8  -2   1       13.96       13.59      1.71 o 
  -7  -2   1      122.86      114.30      1.82 o 
  -6  -2   1      122.20      125.65      6.26 o 
  -5  -2   1      146.23      154.69      2.70 o 
  -4  -2   1      121.45      113.06      3.52 o 
  -3  -2   1       31.67       29.91      1.08 o 
  -2  -2   1      338.48      357.25      7.55 o 
   1  -2   1      394.04      379.69     10.76 o 
   2  -2   1       50.29       39.80      0.90 o 
   3  -2   1      412.58      418.23      5.98 o 
   4  -2   1      318.83      317.08      4.54 o 
   5  -2   1      253.34      228.96      4.60 o 
   6  -2   1      113.02       89.31      2.82 o 
   7  -2   1       16.46       22.00      1.13 o 
   8  -2   1       56.27       55.42      4.20 o 
  -8  -1   1       24.57       21.48      1.94 o 
  -7  -1   1        2.24        2.73      0.55 o 
  -6  -1   1       11.88       12.80      0.79 o 
  -5  -1   1      288.32      281.00     16.20 o 
  -4  -1   1       44.63       53.75      2.69 o 
  -3  -1   1       19.43       17.45      0.68 o 
  -2  -1   1      222.37      205.08      4.76 o 
   0  -1   1      245.92      248.89      4.13 o 
   2  -1   1      851.62      868.20      9.60 o 
   3  -1   1      694.42      782.92      7.05 o 
   4  -1   1      903.93      907.93     13.90 o 
   5  -1   1      205.63      203.30      4.58 o 
   6  -1   1      165.64      140.95      2.54 o 
   7  -1   1      390.70      388.10      4.22 o 
   8  -1   1       23.79       21.60      1.07 o 
  -8   0   1      734.04      695.46      9.97 o 
  -7   0   1        3.65        2.85      0.74 o 
  -6   0   1      857.04      895.44     10.86 o 
  -5   0   1      167.65      178.63      2.78 o 
  -3   0   1       80.48       94.25      1.27 o 
  -2   0   1      468.55      481.61      5.67 o 
  -1   0   1       43.83       46.57      0.53 o 
   1   0   1       96.81       96.05      0.83 o 
   2   0   1     1183.78     1145.25     24.93 o 
   3   0   1       47.50       57.12      0.67 o 
   4   0   1       23.62       29.71      1.48 o 
   5   0   1       43.17       51.50      1.08 o 
   6   0   1      226.77      222.09      3.76 o 
   7   0   1       27.11       24.68      0.96 o 
   8   0   1       19.91       23.81      1.07 o 
   9   0   1       11.21       10.55      1.90 o 
  -8   1   1       19.02       16.88      1.68 o 
  -7   1   1        1.24        1.57      0.53 o 
  -6   1   1        0.59        2.01      0.97 o 
  -5   1   1        0.29        2.57      0.93 o 
  -4   1   1      101.38       93.40      1.14 o 
  -3   1   1      256.16      294.37      3.19 o 
  -2   1   1      759.50      803.07     22.56 o 
  -1   1   1       59.79       72.97      1.59 o 
   0   1   1      269.64      268.25      4.78 o 
   1   1   1      145.35      137.80      1.53 o 
   2   1   1       59.76       54.22      0.94 o 
   4   1   1       23.52       31.88      0.55 o 
   5   1   1     1487.63     1562.84     48.50 o 
   6   1   1        3.43        9.54      2.95 o 
   7   1   1      282.75      278.17      2.97 o 
   8   1   1       91.19       89.32      2.26 o 
   9   1   1      136.96      135.06      3.07 o 
  -8   2   1        8.87       10.59      1.66 o 
  -7   2   1      416.59      416.91      9.90 o 
  -6   2   1      156.59      157.49      6.50 o 
  -5   2   1     1191.70     1215.09     17.64 o 
  -4   2   1       93.41       72.19      2.29 o 
  -3   2   1     1098.22     1055.55     16.08 o 
  -2   2   1      121.48      123.09      2.36 o 
  -1   2   1      375.70      376.38      3.75 o 
   2   2   1     1351.76     1401.29     51.61 o 
   3   2   1       12.67        7.48      0.27 o 
   4   2   1      770.27      757.75     15.43 o 
   5   2   1       13.60       11.20      0.41 o 
   6   2   1        0.19        2.06      0.42 o 
   7   2   1       70.43       66.47      1.76 o 
   8   2   1        6.22        7.64      1.92 o 
   9   2   1        7.29        7.37      1.15 o 
  -8   3   1      142.91      151.85      4.78 o 
  -7   3   1       59.91       58.84      2.70 o 
  -6   3   1       61.69       63.45      2.51 o 
  -5   3   1      560.60      558.86     11.45 o 
  -4   3   1      355.54      363.52      6.67 o 
  -3   3   1      146.77      141.48      3.45 o 
  -2   3   1      270.14      298.90      5.30 o 
  -1   3   1     1385.29     1455.24     25.15 o 
   0   3   1        8.83       16.70      1.06 o 
   1   3   1      563.30      588.54     12.31 o 
   2   3   1       72.13       69.55      1.13 o 
   3   3   1      875.18      933.52     17.11 o 
   4   3   1       77.35       66.95      3.25 o 
   5   3   1       73.24       73.89      1.14 o 
   6   3   1      798.72      802.01     19.17 o 
   7   3   1       36.56       37.02      3.53 o 
   8   3   1        0.46        3.80      1.42 o 
  -7   4   1        0.16        1.48      0.96 o 
  -6   4   1      120.78      118.00      3.37 o 
  -5   4   1      525.59      533.28      9.36 o 
  -4   4   1     1024.40     1014.99     19.59 o 
  -3   4   1      714.44      685.27     11.46 o 
  -2   4   1      257.89      228.40      3.63 o 
  -1   4   1      550.92      516.49     11.19 o 
   0   4   1      343.40      355.54      5.10 o 
   1   4   1      393.05      346.89      2.90 o 
   2   4   1       19.63       17.64      0.35 o 
   3   4   1      425.64      424.73      7.10 o 
   4   4   1        0.62        0.91      0.35 o 
   5   4   1       89.58       87.64      5.78 o 
   6   4   1      453.48      477.80     21.59 o 
   7   4   1      161.12      160.75      2.68 o 
   8   4   1      480.82      477.47     24.47 o 
  -7   5   1      179.45      167.71      4.56 o 
  -6   5   1       27.48       25.18      1.94 o 
  -5   5   1      152.63      148.30      4.36 o 
  -4   5   1      242.12      238.27      5.82 o 
  -3   5   1      819.04      831.04     18.94 o 
  -2   5   1      190.98      182.92      3.78 o 
  -1   5   1       23.05       31.84      1.55 o 
   0   5   1        5.61       10.32      0.88 o 
   1   5   1       36.97       35.48      1.00 o 
   2   5   1       73.82       75.58      1.66 o 
   3   5   1        4.64        5.68      0.33 o 
   4   5   1      476.44      482.99      4.66 o 
   5   5   1       83.19       78.04      1.86 o 
   6   5   1        0.00        0.57      0.61 o 
   7   5   1      255.96      244.22      4.27 o 
   8   5   1        0.54        1.33      1.03 o 
  -6   6   1       42.50       42.64      2.46 o 
  -5   6   1       90.41       95.03      3.41 o 
  -4   6   1       55.20       52.26      2.44 o 
  -3   6   1       24.66       26.93      1.84 o 
  -2   6   1      419.79      446.67      7.52 o 
  -1   6   1       84.29       82.60      2.63 o 
   0   6   1      113.26      102.52      1.77 o 
   1   6   1       63.89       80.41      5.59 o 
   2   6   1      659.05      665.22     13.97 o 
   3   6   1        0.21        0.97      0.26 o 
   4   6   1      753.02      770.75      6.61 o 
   5   6   1        0.93        1.34      0.52 o 
   6   6   1        3.18        2.99      0.76 o 
   7   6   1      251.70      256.42     13.16 o 
  -6   7   1      118.70      103.22      4.43 o 
  -5   7   1      159.70      169.13      5.71 o 
  -4   7   1      307.11      330.94      8.05 o 
  -3   7   1       27.71       25.55      1.85 o 
  -2   7   1       13.06       16.05      1.58 o 
  -1   7   1      558.26      554.40      9.89 o 
   0   7   1       17.18       17.53      0.89 o 
   1   7   1      199.10      202.68      4.42 o 
   2   7   1       14.07       15.65      0.74 o 
   3   7   1       21.72       20.10      0.71 o 
   4   7   1        5.85        6.12      0.79 o 
   5   7   1       11.17       11.36      1.14 o 
   6   7   1        0.04        2.44      1.75 o 
   7   7   1       51.03       45.87      3.68 o 
  -5   8   1       95.10       92.68      4.11 o 
  -4   8   1       16.60       12.02      1.85 o 
  -3   8   1        0.28        7.46      2.19 o 
  -2   8   1       49.95       57.93      2.91 o 
  -1   8   1        9.68       12.10      0.97 o 
   0   8   1       11.62        8.32      0.89 o 
   1   8   1       15.32       13.86      1.00 o 
   2   8   1       17.18       16.75      1.50 o 
   3   8   1      264.61      258.98     11.20 o 
   4   8   1      251.81      245.21      7.34 o 
   5   8   1       72.74       70.43      2.96 o 
   6   8   1       10.59       11.04      2.33 o 
  -3   9   1      359.95      396.71      6.88 o 
  -2   9   1       31.09       31.29      2.14 o 
  -1   9   1       17.41       13.16      1.06 o 
   0   9   1      343.65      340.80      5.17 o 
   1   9   1       25.82       22.69      1.05 o 
   2   9   1       75.03       80.24      2.26 o 
   3   9   1      114.31      108.47      2.63 o 
   4   9   1       26.01       24.26      1.49 o 
   5   9   1        2.34        1.55      1.07 o 
  -1  10   1        8.15       11.26      2.02 o 
   0  10   1        0.28        0.55      1.07 o 
   1  10   1        0.01        1.50      1.07 o 
   2  10   1        0.00        1.94      1.17 o 
   3  10   1        5.09        3.51      0.96 o 
  -4  -9   2       72.61       64.88      3.39 o 
  -3  -9   2       31.20       34.99      2.81 o 
  -2  -9   2       63.82       70.46      3.53 o 
  -1  -9   2       74.57       77.98      3.09 o 
   0  -9   2       44.65       44.80      2.34 o 
   1  -9   2      266.04      277.59      5.49 o 
   2  -9   2       14.15       17.48      1.98 o 
   3  -9   2      127.43      139.02      4.59 o 
  -5  -8   2        5.13        5.12      1.16 o 
  -4  -8   2       41.58       39.46      1.68 o 
  -3  -8   2        0.84        2.03      0.73 o 
  -2  -8   2        2.34        2.60      0.70 o 
  -1  -8   2       17.02       16.94      0.99 o 
   0  -8   2        0.08        0.25      0.37 o 
   1  -8   2      204.85      213.57      5.64 o 
   2  -8   2       35.02       32.65      2.22 o 
   3  -8   2       22.20       23.71      2.07 o 
   4  -8   2        1.89        1.40      1.00 o 
   5  -8   2      155.46      154.02      5.03 o 
  -6  -7   2        0.41        2.16      1.28 o 
  -5  -7   2       11.32       11.27      1.14 o 
  -4  -7   2       38.26       38.82      4.61 o 
  -3  -7   2       80.88       83.12      3.99 o 
  -2  -7   2       32.51       30.18      1.15 o 
  -1  -7   2      219.93      226.02      3.30 o 
   0  -7   2      114.31      104.95      5.41 o 
   1  -7   2      163.36      159.92      2.35 o 
   2  -7   2      816.47      816.61     41.07 o 
   3  -7   2      411.62      415.08      7.04 o 
   4  -7   2      199.40      200.93      6.09 o 
   5  -7   2      203.28      211.23      5.13 o 
   6  -7   2       60.91       63.36      3.53 o 
  -7  -6   2       73.39       66.35      5.94 o 
  -6  -6   2        6.04        4.67      0.99 o 
  -5  -6   2      134.73      143.34      3.48 o 
  -4  -6   2        0.25        2.50      0.65 o 
  -3  -6   2      136.01      134.81      1.88 o 
  -2  -6   2      150.68      154.77      4.67 o 
  -1  -6   2      302.26      311.69      5.89 o 
   0  -6   2        0.09        0.90      0.89 o 
   1  -6   2       16.50       15.91      0.58 o 
   2  -6   2       74.06       74.75      1.34 o 
   3  -6   2      193.32      193.73      4.53 o 
   4  -6   2       46.54       54.82      2.50 o 
   5  -6   2        9.02        8.53      1.49 o 
   6  -6   2      113.98      125.14      3.98 o 
  -7  -5   2       25.01       26.98      3.30 o 
  -6  -5   2       29.22       28.95      1.52 o 
  -5  -5   2       10.04       10.30      1.07 o 
  -4  -5   2      130.72      131.30      1.96 o 
  -3  -5   2       13.81       14.29      0.67 o 
  -2  -5   2        1.18        3.09      2.31 o 
  -1  -5   2       10.96       16.89      0.58 o 
   0  -5   2        5.13        5.82      0.41 o 
   1  -5   2      336.67      316.25      9.13 o 
   2  -5   2        0.22        1.03      1.20 o 
   3  -5   2     1386.58     1365.95     14.94 o 
   4  -5   2        7.37       11.27      1.66 o 
   5  -5   2       15.13       15.35      1.69 o 
   6  -5   2      674.63      695.01     16.47 o 
   7  -5   2       47.50       40.43      2.61 o 
  -7  -4   2       30.13       28.04      1.49 o 
  -6  -4   2       58.56       56.30      1.92 o 
  -5  -4   2       29.94       25.52      1.37 o 
  -4  -4   2      303.49      303.65      5.88 o 
  -3  -4   2       18.21       20.79      0.65 o 
  -2  -4   2     1332.22     1267.44     24.50 o 
  -1  -4   2      130.92      156.46      1.56 o 
   0  -4   2     1071.06     1057.37     21.67 o 
   1  -4   2      313.17      305.02      8.31 o 
   2  -4   2      581.27      567.47     12.39 o 
   3  -4   2      114.56       97.75      2.73 o 
   4  -4   2      106.72      105.90      2.84 o 
   5  -4   2        9.58       12.57      1.36 o 
   6  -4   2      193.41      170.85      4.09 o 
   7  -4   2       41.97       37.22      2.19 o 
   8  -4   2        1.99       19.52      2.57 o 
  -8  -3   2        3.45        4.00      1.48 o 
  -7  -3   2      205.55      199.92      4.10 o 
  -6  -3   2       61.96       66.08      1.28 o 
  -5  -3   2      252.57      248.44      5.06 o 
  -4  -3   2        1.84        3.23      0.43 o 
  -3  -3   2        2.60        3.69      0.38 o 
  -1  -3   2      406.87      419.59      7.53 o 
   0  -3   2       76.97       84.58      0.71 o 
   1  -3   2      156.28      174.31      6.01 o 
   2  -3   2        0.44        2.07      0.53 o 
   3  -3   2      180.65      189.99      3.37 o 
   4  -3   2      342.85      321.94      6.01 o 
   5  -3   2       99.58       83.49      2.41 o 
   6  -3   2       53.85       54.85      2.31 o 
   7  -3   2      344.14      332.14      8.56 o 
   8  -3   2        1.66        1.81      0.86 o 
  -8  -2   2        1.40        6.93      2.59 o 
  -7  -2   2      104.14      104.80      4.69 o 
  -6  -2   2      350.23      365.05      9.24 o 
  -5  -2   2       27.80       25.71      1.02 o 
  -4  -2   2      334.34      335.69      6.06 o 
  -3  -2   2        7.51        3.94      0.85 o 
  -2  -2   2       18.24       14.31      0.41 o 
  -1  -2   2       63.37       58.52      1.59 o 
   1  -2   2      667.33      597.11     10.54 o 
   4  -2   2      833.25      824.19      9.19 o 
   5  -2   2      349.94      339.92      8.21 o 
   6  -2   2      360.82      358.68      5.22 o 
   7  -2   2        2.68        2.93      0.80 o 
   8  -2   2       79.93       69.49      1.66 o 
  -8  -1   2       14.53       13.94      2.03 o 
  -7  -1   2       25.37       26.83      2.10 o 
  -6  -1   2      438.26      452.67     22.74 o 
  -5  -1   2      122.92      129.90      6.63 o 
  -4  -1   2     1209.86     1246.18     40.01 o 
  -3  -1   2      142.35      158.78      3.90 o 
  -2  -1   2       23.00       39.38      1.97 o 
   2  -1   2        0.10        0.56      0.11 o 
   3  -1   2      131.88      141.49      3.50 o 
   4  -1   2      295.28      351.83      4.74 o 
   5  -1   2       91.51       84.73      2.20 o 
   6  -1   2      166.01      170.28      4.17 o 
   7  -1   2      207.48      202.36      2.92 o 
   8  -1   2      212.39      195.35      2.68 o 
   9  -1   2        2.62        3.97      0.87 o 
  -8   0   2        1.94        0.96      0.74 o 
  -7   0   2        7.57        7.80      0.81 o 
  -6   0   2        0.03        1.28      0.97 o 
  -5   0   2       91.50       89.56      3.41 o 
  -4   0   2      103.23      108.87      2.57 o 
  -3   0   2        4.76        8.30      0.30 o 
  -2   0   2     1297.84     1390.78     21.41 o 
  -1   0   2      269.96      253.56      2.60 o 
   0   0   2        1.63        1.86      0.21 o 
   1   0   2       70.09       58.36      0.96 o 
   2   0   2      674.48      653.88     13.28 o 
   3   0   2     1453.74     1579.53     23.31 o 
   4   0   2     1549.21     1743.60     26.82 o 
   5   0   2      736.47      694.63     10.58 o 
   6   0   2       25.40       22.02      0.83 o 
   7   0   2      715.86      731.47      7.90 o 
   8   0   2       34.48       30.01      1.11 o 
   9   0   2       89.45       89.17      2.41 o 
  -8   1   2        0.08        3.65      1.57 o 
  -7   1   2      137.01      147.24      3.84 o 
  -6   1   2       65.21       75.77      1.76 o 
  -5   1   2      588.45      576.60     15.88 o 
  -4   1   2        1.06        0.49      0.44 o 
  -2   1   2       13.23       10.44      0.27 o 
   2   1   2      745.95      731.97     16.31 o 
   4   1   2      399.65      407.93      4.10 o 
   5   1   2       10.91       11.01      0.42 o 
   6   1   2       33.61       40.76      1.03 o 
   7   1   2      121.93      121.82      1.88 o 
   8   1   2       27.84       26.61      3.47 o 
   9   1   2      145.15      145.88      3.08 o 
  -8   2   2      157.43      153.64      4.09 o 
  -7   2   2        3.91        4.19      1.38 o 
  -6   2   2      204.75      200.56      2.64 o 
  -5   2   2       14.51       11.59      0.65 o 
  -4   2   2      721.42      731.56      8.36 o 
  -3   2   2       16.16       14.20      1.05 o 
  -2   2   2        4.96        3.66      0.57 o 
  -1   2   2      484.02      485.16     16.30 o 
   0   2   2       23.44       15.06      0.41 o 
   1   2   2      757.59      786.30     12.26 o 
   2   2   2      368.89      440.49      6.51 o 
   3   2   2      119.01      104.63      1.55 o 
   4   2   2       68.19       63.32      1.61 o 
   5   2   2        5.16        7.20      0.66 o 
   6   2   2     1865.14     1942.63     81.02 o 
   7   2   2       23.75       24.14      1.24 o 
   8   2   2      445.68      452.37     24.80 o 
   9   2   2       76.84       82.08      5.25 o 
  -8   3   2        1.79        4.38      1.74 o 
  -7   3   2        0.16        0.42      0.70 o 
  -6   3   2       85.55       91.57      3.25 o 
  -5   3   2      964.79     1026.34     20.23 o 
  -4   3   2       42.35       39.31      1.84 o 
  -3   3   2        2.87        1.68      0.55 o 
  -2   3   2      806.91      791.52     10.52 o 
  -1   3   2      625.79      602.06     10.76 o 
   0   3   2     1420.51     1397.41     17.38 o 
   1   3   2      368.96      366.39      6.24 o 
   2   3   2       60.99       52.57      1.16 o 
   3   3   2      700.96      699.78     15.36 o 
   4   3   2      130.00      142.08      3.71 o 
   5   3   2      132.52      124.56      2.99 o 
   6   3   2       63.61       66.33      5.62 o 
   7   3   2      263.70      273.23     12.96 o 
   8   3   2        0.24        1.38      1.84 o 
   9   3   2       37.98       36.72      1.95 o 
  -7   4   2      180.55      190.69      4.66 o 
  -6   4   2        5.04        5.20      1.06 o 
  -5   4   2       46.97       48.02      2.32 o 
  -4   4   2      193.58      189.95      3.60 o 
  -3   4   2     1061.03     1061.86     22.72 o 
  -2   4   2       38.97       40.32      1.60 o 
  -1   4   2       56.19       41.49      1.34 o 
   1   4   2      890.22      972.97      7.84 o 
   2   4   2       43.64       38.47      0.68 o 
   3   4   2       74.55       86.02      4.74 o 
   4   4   2        0.07        0.99      0.42 o 
   5   4   2        5.56        4.49      0.62 o 
   6   4   2        8.04        7.50      0.74 o 
   7   4   2      531.63      575.32     22.25 o 
   8   4   2      138.39      135.76      4.42 o 
  -7   5   2        8.85        4.85      1.61 o 
  -6   5   2        0.55        3.41      1.74 o 
  -5   5   2       35.71       36.62      2.17 o 
  -4   5   2      902.23      927.12     12.51 o 
  -3   5   2      587.39      581.64     11.23 o 
  -2   5   2        0.12        2.64      1.14 o 
  -1   5   2      394.95      418.55      9.38 o 
   0   5   2      121.12      121.97      2.25 o 
   1   5   2      329.68      326.91      6.73 o 
   2   5   2      470.05      461.11      5.29 o 
   3   5   2      255.23      242.60      4.10 o 
   4   5   2      654.30      674.72     15.95 o 
   5   5   2        3.16        2.48      0.42 o 
   6   5   2       96.62       95.92      5.66 o 
   7   5   2       67.75       67.89      2.81 o 
   8   5   2       52.58       59.96      4.24 o 
  -6   6   2      521.39      527.39     13.15 o 
  -5   6   2       21.98       30.66      2.47 o 
  -4   6   2      371.28      382.32      8.63 o 
  -3   6   2      291.18      289.13      7.21 o 
  -2   6   2      713.43      701.65     14.25 o 
  -1   6   2      218.18      220.76      5.08 o 
   0   6   2      261.30      255.62      4.33 o 
   1   6   2      766.68      770.03      8.51 o 
   2   6   2        1.85        1.58      0.30 o 
   3   6   2      353.24      347.87      4.93 o 
   4   6   2       37.32       37.85      1.72 o 
   5   6   2        4.40        4.25      0.63 o 
   6   6   2        9.40        8.37      1.03 o 
   7   6   2        0.01        2.30      1.16 o 
  -5   7   2      105.88       99.47      3.74 o 
  -4   7   2        2.37        1.96      0.89 o 
  -3   7   2       38.13       32.34      1.94 o 
  -2   7   2       73.47       72.56      2.60 o 
  -1   7   2       69.96       67.56      2.69 o 
   0   7   2        8.39       13.98      5.35 o 
   1   7   2        5.38        4.96      0.86 o 
   2   7   2       80.86       77.76      4.34 o 
   3   7   2        8.53        8.84      0.88 o 
   4   7   2        8.79        7.07      0.74 o 
   5   7   2       90.78       90.20      1.95 o 
   6   7   2        3.48        2.70      0.72 o 
   7   7   2      321.47      334.97      6.43 o 
  -4   8   2       42.64       45.97      2.74 o 
  -3   8   2      417.22      426.41      7.15 o 
  -2   8   2        4.41        4.24      0.98 o 
  -1   8   2      522.56      544.07      9.37 o 
   0   8   2        0.31        3.47      0.54 o 
   1   8   2       12.10       14.89      0.79 o 
   2   8   2      357.06      356.34      3.65 o 
   3   8   2      134.39      135.39      3.19 o 
   4   8   2      537.00      543.66      8.92 o 
   5   8   2       39.79       36.88      1.85 o 
   6   8   2       11.93        9.05      1.21 o 
  -3   9   2      130.15      148.13      4.57 o 
  -2   9   2        6.16        7.43      1.75 o 
  -1   9   2       28.49       28.17      1.34 o 
   0   9   2       28.89       29.90      1.88 o 
   1   9   2        1.87        1.11      0.56 o 
   2   9   2        3.41        3.03      1.47 o 
   3   9   2        3.54        2.81      0.84 o 
   4   9   2       45.83       44.64      2.10 o 
   5   9   2       17.60       12.16      1.57 o 
  -1  10   2        2.48        2.76      0.77 o 
   0  10   2       24.16       23.94      1.36 o 
   1  10   2       19.73       19.48      1.95 o 
   2  10   2       11.71        9.99      1.17 o 
   3  10   2       28.24       30.89      1.74 o 
  -3  -9   3        7.33        5.04      1.67 o 
  -2  -9   3        4.82        2.90      1.19 o 
  -1  -9   3       64.99       55.21      2.59 o 
   0  -9   3        6.11        7.24      1.39 o 
   1  -9   3       74.27       69.84      2.84 o 
   2  -9   3       47.01       46.84      3.16 o 
   3  -9   3        5.13        5.29      1.71 o 
  -4  -8   3        0.15        0.06      2.79 o 
  -3  -8   3        2.52        2.05      0.88 o 
  -2  -8   3      123.03      124.74      3.35 o 
  -1  -8   3      138.82      135.50      4.20 o 
   0  -8   3       66.31       66.52      2.55 o 
   1  -8   3      272.92      267.35      6.48 o 
   2  -8   3      305.62      312.36      7.75 o 
   3  -8   3       34.69       35.70      2.38 o 
   4  -8   3       81.65       75.45      3.37 o 
  -5  -7   3       52.94       49.03      4.13 o 
  -4  -7   3       95.87       99.20      2.57 o 
  -3  -7   3      407.57      427.97     14.22 o 
  -2  -7   3      127.97      136.43      7.01 o 
  -1  -7   3      219.48      228.95      4.51 o 
   0  -7   3        1.38        1.54      0.46 o 
   1  -7   3       18.02       17.25      1.46 o 
   2  -7   3        2.05        2.02      1.02 o 
   3  -7   3       16.50       15.50      1.65 o 
   4  -7   3        0.00        3.61      1.88 o 
   5  -7   3        0.53        3.38      1.85 o 
   6  -7   3       20.39       22.68      2.01 o 
  -6  -6   3        4.11        4.30      1.21 o 
  -5  -6   3        3.25        2.92      0.83 o 
  -4  -6   3        6.90       12.21      1.55 o 
  -3  -6   3        1.44        1.67      0.58 o 
  -2  -6   3       49.06       46.33      1.38 o 
  -1  -6   3       36.53       39.16      1.15 o 
   0  -6   3        1.87        1.48      0.35 o 
   1  -6   3      474.48      482.47      6.92 o 
   2  -6   3     1272.02     1322.01     26.20 o 
   3  -6   3       14.08       13.96      1.41 o 
   4  -6   3       36.62       40.90      2.47 o 
   5  -6   3       75.91       83.62      3.16 o 
   6  -6   3      190.90      200.03      5.73 o 
  -7  -5   3       29.00       32.53      1.76 o 
  -6  -5   3        0.42        1.34      1.07 o 
  -5  -5   3      293.53      307.87      4.54 o 
  -4  -5   3       24.37       23.14      1.24 o 
  -3  -5   3        6.77        4.94      0.54 o 
  -2  -5   3     1274.49     1301.40     15.37 o 
  -1  -5   3      482.67      509.04      7.13 o 
   0  -5   3      505.44      498.26      5.46 o 
   1  -5   3      223.92      225.47      5.18 o 
   2  -5   3     1069.55     1059.37     28.20 o 
   3  -5   3       41.80       44.30      2.00 o 
   4  -5   3      175.64      165.67      4.46 o 
   5  -5   3        0.17        1.73      1.86 o 
   6  -5   3        6.06        7.70      1.58 o 
   7  -5   3      204.67      221.67      6.04 o 
  -7  -4   3        0.55        2.73      1.28 o 
  -6  -4   3       23.64       22.12      1.82 o 
  -5  -4   3        9.42       10.52      1.13 o 
  -4  -4   3       41.66       40.30      1.40 o 
  -3  -4   3      336.32      345.08      6.23 o 
  -2  -4   3      178.65      172.78      7.35 o 
  -1  -4   3        0.22        0.65      0.19 o 
   0  -4   3       38.27       40.05      2.45 o 
   1  -4   3        1.28        1.66      0.20 o 
   2  -4   3      498.97      530.14     16.55 o 
   3  -4   3      319.73      309.60      7.31 o 
   4  -4   3       99.57       93.91      2.88 o 
   5  -4   3       32.18       29.65      1.91 o 
   6  -4   3      248.34      249.41      5.12 o 
   7  -4   3       29.39       29.61      2.17 o 
   8  -4   3       84.17       87.36      3.19 o 
  -7  -3   3        0.03        4.88      1.18 o 
  -6  -3   3        0.71        1.90      1.06 o 
  -5  -3   3       40.15       41.11      1.08 o 
  -4  -3   3      437.30      459.99      6.08 o 
  -3  -3   3      321.43      334.54     12.49 o 
  -2  -3   3       63.49       71.85      1.25 o 
   0  -3   3       38.36       35.67      1.07 o 
   1  -3   3      961.56      894.50      9.23 o 
   2  -3   3       20.49       18.78      0.45 o 
   3  -3   3     1615.62     1600.78     29.86 o 
   4  -3   3       51.52       41.97      1.78 o 
   5  -3   3      897.47      849.43     15.61 o 
   6  -3   3       17.63        8.15      1.06 o 
   7  -3   3       87.25       88.05      2.09 o 
   8  -3   3      137.30      147.72      4.98 o 
  -8  -2   3        8.90        9.16      2.12 o 
  -7  -2   3       46.07       44.86      2.06 o 
  -6  -2   3      131.76      123.23      8.14 o 
  -5  -2   3       84.92       82.01      3.14 o 
  -4  -2   3      162.17      159.68      2.13 o 
  -3  -2   3       87.19       85.90      1.38 o 
  -2  -2   3     1885.43     1776.13     26.24 o 
  -1  -2   3      413.46      416.35     13.82 o 
   0  -2   3      369.30      368.55      7.55 o 
   1  -2   3      280.14      260.67      3.21 o 
   2  -2   3      177.31      215.64      9.57 o 
   3  -2   3      178.04      188.02     14.77 o 
   4  -2   3        4.82        6.24      0.49 o 
   5  -2   3        5.72        9.41      1.03 o 
   6  -2   3       19.96       14.35      0.83 o 
   7  -2   3       68.83       65.86      1.63 o 
   8  -2   3       17.65       19.93      1.03 o 
  -7  -1   3      160.15      168.93      3.99 o 
  -6  -1   3        0.97        1.82      0.84 o 
  -5  -1   3      627.77      633.96     11.97 o 
  -4  -1   3      484.50      483.94      4.60 o 
  -3  -1   3      592.02      599.25     22.22 o 
  -2  -1   3      763.23      822.16     36.16 o 
   1  -1   3       31.66       22.63      1.06 o 
   2  -1   3      686.94      641.01     23.50 o 
   3  -1   3       54.03       68.02      2.12 o 
   4  -1   3       94.96       75.09      0.94 o 
   5  -1   3      280.03      287.93      3.12 o 
   6  -1   3      299.87      291.51      3.73 o 
   7  -1   3      130.72      149.36      2.49 o 
   8  -1   3      119.22      125.34      3.46 o 
   9  -1   3       56.89       51.91      1.82 o 
  -8   0   3      100.45       82.02      3.28 o 
  -7   0   3        0.51        0.91      1.41 o 
  -6   0   3      171.40      175.71      7.49 o 
  -5   0   3      191.52      191.30     14.20 o 
  -4   0   3       36.23       33.13      1.60 o 
  -3   0   3     1580.18     1531.20     32.03 o 
  -2   0   3      139.62      145.97      6.31 o 
   1   0   3      301.59      283.75     11.95 o 
   2   0   3      452.20      454.31      5.15 o 
   3   0   3      117.56      106.74      1.31 o 
   4   0   3      768.12      761.91      5.53 o 
   5   0   3      492.71      481.86      5.45 o 
   6   0   3       21.90       20.53      0.79 o 
   7   0   3       24.81       25.21      0.92 o 
   8   0   3       89.09       85.89      1.66 o 
   9   0   3       46.06       45.64      2.61 o 
  -8   1   3       59.42       54.82      3.04 o 
  -7   1   3       14.86       11.59      1.33 o 
  -6   1   3      311.54      289.44      5.36 o 
  -5   1   3        2.28        4.68      0.53 o 
  -4   1   3      419.22      419.38      7.97 o 
  -3   1   3        3.66        5.60      0.35 o 
  -2   1   3      557.34      574.37     12.31 o 
  -1   1   3        1.57        0.97      0.24 o 
   0   1   3       13.21       10.65      0.40 o 
   1   1   3       39.00       48.57      1.36 o 
   2   1   3       80.85       92.29      1.27 o 
   3   1   3        3.09        2.71      0.17 o 
   4   1   3        0.35        0.88      0.27 o 
   5   1   3      294.13      298.44      7.32 o 
   6   1   3       38.70       40.76      1.52 o 
   7   1   3      101.83      101.43      3.94 o 
   8   1   3      140.78      139.56      2.49 o 
   9   1   3       13.92       12.39      1.27 o 
  -8   2   3        8.86       11.27      1.88 o 
  -7   2   3       54.05       46.18      2.49 o 
  -6   2   3      152.05      155.37      3.67 o 
  -5   2   3        4.66        6.75      2.02 o 
  -4   2   3       72.56       75.25      2.22 o 
  -3   2   3      147.12      137.93      2.57 o 
  -1   2   3        6.01       18.66      0.31 o 
   1   2   3        9.88        7.57      0.20 o 
   3   2   3      160.95      207.80      3.77 o 
   4   2   3      106.76       91.12      2.23 o 
   5   2   3      594.44      609.30      6.65 o 
   6   2   3      614.96      639.82     15.99 o 
   7   2   3      106.44      106.82      3.61 o 
   8   2   3        0.08        1.50      1.21 o 
   9   2   3       88.18       84.28      2.49 o 
  -7   3   3      171.04      184.53      4.42 o 
  -6   3   3        1.89        2.70      0.97 o 
  -5   3   3      732.16      770.47     13.19 o 
  -4   3   3      126.63      121.02      3.43 o 
  -3   3   3      429.41      426.31      7.38 o 
  -2   3   3       95.17       74.79      2.13 o 
  -1   3   3      907.09      904.04     37.07 o 
   0   3   3       50.71       48.33      0.62 o 
   1   3   3      658.98      652.28     12.13 o 
   2   3   3       75.17       80.17      1.60 o 
   3   3   3     1103.25     1213.43     26.14 o 
   4   3   3      111.03      119.76      2.19 o 
   5   3   3       43.18       37.52      0.98 o 
   6   3   3        7.69        7.61      0.91 o 
   7   3   3      333.74      338.29      8.96 o 
   8   3   3        6.29        5.43      0.84 o 
   9   3   3        7.49        7.25      1.07 o 
  -7   4   3       69.13       63.27      2.90 o 
  -6   4   3        3.25        2.03      0.92 o 
  -5   4   3        5.11        7.12      1.34 o 
  -4   4   3      247.06      236.99      6.22 o 
  -3   4   3      159.06      159.93      3.41 o 
  -2   4   3      191.17      184.07      4.08 o 
  -1   4   3      436.02      494.02     26.18 o 
   0   4   3      115.52      126.45      3.34 o 
   1   4   3      962.26      999.16     21.61 o 
   2   4   3       33.20       29.91      0.64 o 
   3   4   3     1955.59     2003.97     38.70 o 
   4   4   3       60.53       73.61      1.64 o 
   5   4   3      327.80      334.57      6.07 o 
   6   4   3      389.43      378.12     13.69 o 
   7   4   3      193.45      206.51     16.26 o 
   8   4   3       10.00       10.61      1.44 o 
  -6   5   3      426.07      464.31      7.68 o 
  -5   5   3      360.11      366.16      6.74 o 
  -4   5   3      461.06      455.72      8.68 o 
  -3   5   3       25.59       31.38      1.75 o 
  -2   5   3      676.24      682.69     13.61 o 
  -1   5   3        0.00        1.26      0.88 o 
   0   5   3       41.41       25.52      1.06 o 
   1   5   3      425.24      433.29      5.81 o 
   2   5   3      298.66      290.69      4.24 o 
   3   5   3      778.04      783.03     26.57 o 
   4   5   3      340.28      351.07      9.90 o 
   5   5   3        8.37        6.02      1.17 o 
   6   5   3        2.47        2.59      0.78 o 
   7   5   3       27.46       28.61      1.92 o 
   8   5   3       31.02       27.97      2.13 o 
  -6   6   3       11.90       17.44      2.30 o 
  -5   6   3      282.81      306.51      6.58 o 
  -4   6   3      199.98      191.76      4.62 o 
  -3   6   3        0.04        5.62      1.67 o 
  -2   6   3       10.37        8.55      1.25 o 
  -1   6   3        5.49        6.67      0.98 o 
   0   6   3        7.18        9.88      0.68 o 
   1   6   3       10.42       13.70      0.62 o 
   2   6   3       16.36       22.35      2.79 o 
   3   6   3       69.42       63.85      1.79 o 
   4   6   3        5.61        5.77      0.62 o 
   5   6   3       78.80       75.52      1.41 o 
   6   6   3      190.13      186.11      8.92 o 
   7   6   3       40.55       43.47      3.54 o 
   8   6   3       72.12       78.63      2.59 o 
  -5   7   3       43.93       41.25      2.52 o 
  -4   7   3        0.52        5.32      2.18 o 
  -3   7   3      178.14      177.72      5.18 o 
  -2   7   3        3.79        3.16      0.95 o 
  -1   7   3      214.10      246.89      5.59 o 
   0   7   3        0.78        1.58      0.92 o 
   1   7   3      137.95      149.12      3.50 o 
   2   7   3      227.07      220.81      4.66 o 
   3   7   3     1306.37     1351.73     16.48 o 
   4   7   3       10.84        9.95      0.91 o 
   5   7   3        5.36        6.61      1.20 o 
   6   7   3      241.55      232.07      8.83 o 
   7   7   3       10.54       10.33      1.30 o 
  -4   8   3      436.34      486.37      7.89 o 
  -3   8   3       44.83       53.04      2.81 o 
  -2   8   3      289.45      293.84      6.04 o 
  -1   8   3      153.81      143.18      2.95 o 
   0   8   3      294.10      286.24      3.74 o 
   1   8   3        0.04        0.69      0.55 o 
   2   8   3       32.88       29.12      1.01 o 
   3   8   3       16.77       13.63      1.11 o 
   4   8   3      105.91      101.81      2.32 o 
   5   8   3       45.11       40.25      3.53 o 
   6   8   3        1.41        0.94      0.63 o 
  -3   9   3        8.53        8.26      1.72 o 
  -2   9   3       30.66       29.55      2.19 o 
  -1   9   3        7.24        4.85      1.90 o 
   0   9   3      103.46      108.59      3.72 o 
   1   9   3       13.74       12.75      0.85 o 
   2   9   3      160.03      161.47      2.92 o 
   3   9   3       14.59       16.68      1.60 o 
   4   9   3      325.63      335.90      6.00 o 
   5   9   3       50.79       41.28      1.95 o 
  -1  10   3      261.75      258.41     12.44 o 
   0  10   3       62.88       56.47      2.71 o 
   1  10   3      269.30      260.63      4.20 o 
   2  10   3       36.98       35.12      2.07 o 
   3  10   3        0.39        0.93      1.39 o 
  -1  -9   4       28.56       27.84      2.16 o 
   0  -9   4       39.67       47.10      2.70 o 
   1  -9   4        8.48        9.43      1.61 o 
   2  -9   4       28.92       25.04      2.27 o 
  -4  -8   4       72.57       73.68      3.93 o 
  -3  -8   4        4.38        2.15      0.81 o 
  -2  -8   4      112.41      110.03      3.80 o 
  -1  -8   4       27.61       26.31      2.01 o 
   0  -8   4        6.43       10.03      1.64 o 
   1  -8   4      133.62      133.11      3.78 o 
   2  -8   4       61.46       60.48      3.12 o 
   3  -8   4       28.95       25.65      2.22 o 
   4  -8   4       16.79       11.86      2.06 o 
  -5  -7   4        0.55        1.46      0.81 o 
  -4  -7   4        0.56        1.22      1.21 o 
  -3  -7   4        0.64        0.93      0.35 o 
  -2  -7   4        2.92        2.07      0.50 o 
  -1  -7   4       24.99       23.62      1.74 o 
   0  -7   4       10.24       15.12      1.47 o 
   1  -7   4       41.94       42.26      2.38 o 
   2  -7   4        3.49        4.17      1.07 o 
   3  -7   4       25.16       19.01      1.78 o 
   4  -7   4       92.67       85.81      3.41 o 
   5  -7   4      197.55      210.71      6.09 o 
  -6  -6   4       20.48       20.86      2.69 o 
  -5  -6   4        0.50        2.64      0.88 o 
  -4  -6   4        0.25        0.35      0.74 o 
  -3  -6   4       67.39       75.56      1.47 o 
  -2  -6   4       61.09       63.99      1.59 o 
  -1  -6   4        3.86        4.48      0.68 o 
   0  -6   4      174.57      175.72      4.41 o 
   1  -6   4      118.13      120.73      3.02 o 
   2  -6   4      791.26      785.35     13.16 o 
   3  -6   4      128.13      114.22      3.49 o 
   4  -6   4       48.97       46.75      2.22 o 
   5  -6   4       87.66       86.60      3.29 o 
   6  -6   4      164.61      157.00      4.84 o 
  -6  -5   4      104.98       97.46      5.06 o 
  -5  -5   4        2.37        1.84      1.64 o 
  -4  -5   4       87.49       91.33      3.60 o 
  -3  -5   4       75.80       69.30      2.40 o 
  -2  -5   4      608.82      628.51      7.60 o 
  -1  -5   4        3.55        6.11      0.61 o 
   0  -5   4       17.63       18.10      1.30 o 
   1  -5   4       68.20       71.65      2.46 o 
   2  -5   4        2.23        5.21      1.02 o 
   3  -5   4       51.97       40.42      1.87 o 
   4  -5   4      185.64      185.89      3.91 o 
   5  -5   4      392.53      358.59      7.86 o 
   6  -5   4       29.91       37.11      2.45 o 
   7  -5   4       70.15       69.65      3.02 o 
  -7  -4   4       45.63       36.50      2.44 o 
  -6  -4   4        4.16        3.92      0.79 o 
  -5  -4   4       28.25       26.12      1.01 o 
  -4  -4   4      242.75      242.88      3.48 o 
  -3  -4   4      337.46      365.27      7.16 o 
  -2  -4   4       92.61       83.01      1.75 o 
  -1  -4   4        2.39        3.36      0.84 o 
   0  -4   4        7.69        5.15      0.41 o 
   1  -4   4       16.53       12.44      1.02 o 
   2  -4   4        0.29        1.15      0.51 o 
   3  -4   4      447.70      413.83      6.98 o 
   4  -4   4        2.36        3.82      0.37 o 
   5  -4   4      441.64      429.25      9.01 o 
   6  -4   4       38.66       37.85      2.07 o 
   7  -4   4      215.66      226.44      5.08 o 
   8  -4   4       57.53       58.67      3.15 o 
  -7  -3   4      296.96      247.20     33.19 o 
  -6  -3   4        0.44        2.17      0.75 o 
  -5  -3   4      455.89      461.88      5.40 o 
  -4  -3   4        7.82       11.32      1.27 o 
  -3  -3   4      418.11      420.08      6.80 o 
  -2  -3   4      150.33      146.83      2.67 o 
  -1  -3   4     1586.78     1685.96     32.27 o 
   0  -3   4        8.16       21.00      0.86 o 
   1  -3   4      156.15      161.43      4.00 o 
   2  -3   4     1421.52     1455.85     27.65 o 
   3  -3   4      180.00      183.68      5.49 o 
   4  -3   4      341.27      333.80      6.23 o 
   5  -3   4      133.78      120.07      4.20 o 
   6  -3   4       56.17       51.13      3.07 o 
   7  -3   4       12.30       11.58      1.33 o 
   8  -3   4      101.14       97.27      3.12 o 
  -7  -2   4       35.77       41.32      2.37 o 
  -6  -2   4      168.88      157.10      8.48 o 
  -5  -2   4       79.77       86.74      2.81 o 
  -4  -2   4      299.38      323.42      3.43 o 
  -3  -2   4       86.79       97.20      1.83 o 
  -2  -2   4     1920.52     2100.55     38.74 o 
  -1  -2   4      123.74      149.10      3.19 o 
   0  -2   4       12.26        8.90      0.74 o 
   1  -2   4      592.26      590.05     12.85 o 
   2  -2   4       23.16       20.35      1.07 o 
   3  -2   4        3.70        0.80      0.25 o 
   4  -2   4      615.43      604.70     17.28 o 
   5  -2   4       35.89       28.64      0.93 o 
   6  -2   4      619.59      629.83      8.52 o 
   7  -2   4      156.09      145.00      2.57 o 
   8  -2   4      466.96      464.79     12.58 o 
  -7  -1   4       14.14       12.98      1.45 o 
  -6  -1   4      199.43      204.43      4.74 o 
  -5  -1   4       51.63       62.77      1.83 o 
  -4  -1   4      172.25      171.81      2.63 o 
  -3  -1   4      528.42      557.68     20.17 o 
  -2  -1   4      792.06      761.65     14.49 o 
  -1  -1   4       27.15       20.49      0.87 o 
   0  -1   4      562.62      533.15      7.31 o 
   1  -1   4     1048.04     1032.01     33.19 o 
   2  -1   4       26.79       32.43      1.55 o 
   4  -1   4       50.47       40.12      0.68 o 
   5  -1   4      122.15      109.72      2.22 o 
   6  -1   4      545.12      548.98      7.54 o 
   7  -1   4      307.62      291.00      4.00 o 
   8  -1   4       28.99       37.80      1.33 o 
   9  -1   4        9.00        8.98      3.38 o 
  -7   0   4      212.75      214.64      4.37 o 
  -6   0   4       34.87       32.66      2.07 o 
  -5   0   4      244.03      232.07      4.98 o 
  -4   0   4       14.82       14.31      0.66 o 
  -3   0   4       47.76       49.91      1.39 o 
  -2   0   4      798.47      830.83     44.18 o 
  -1   0   4      214.62      213.60      3.88 o 
   0   0   4      333.80      333.59     14.17 o 
   1   0   4      403.19      392.65      9.48 o 
   2   0   4      857.02      951.83     57.55 o 
   3   0   4        6.16        1.43      0.14 o 
   4   0   4      198.57      175.72      3.59 o 
   5   0   4      154.69      146.30      3.57 o 
   6   0   4      839.58      832.05     12.22 o 
   7   0   4        2.19       13.35      4.60 o 
   8   0   4      119.76      116.74      2.16 o 
   9   0   4      474.84      503.57      6.39 o 
  -7   1   4        7.71        6.09      1.24 o 
  -6   1   4       20.64       17.52      1.62 o 
  -5   1   4       37.14       36.88      1.76 o 
  -4   1   4       61.65       57.03      2.24 o 
  -3   1   4      400.73      381.12      7.36 o 
  -2   1   4      179.73      173.88      2.99 o 
  -1   1   4       32.18       29.13      1.01 o 
   0   1   4     1775.74     1635.81     30.11 o 
   3   1   4      411.32      451.82      6.25 o 
   4   1   4     1088.62     1055.27      8.57 o 
   5   1   4      879.25      870.28      9.87 o 
   6   1   4      528.19      539.26      5.06 o 
   7   1   4      428.54      415.36      4.87 o 
   8   1   4        4.50        2.66      1.08 o 
   9   1   4      247.62      257.39      7.42 o 
  -7   2   4        8.90        5.56      1.25 o 
  -6   2   4     1551.97     1425.96     21.93 o 
  -5   2   4        9.23        9.24      1.10 o 
  -4   2   4      612.83      635.25      7.91 o 
  -3   2   4       63.51       59.11      1.91 o 
  -2   2   4       39.26       32.38      1.31 o 
  -1   2   4      188.41      160.56      3.65 o 
   0   2   4       14.98       24.04      0.73 o 
   1   2   4      397.78      412.58      9.52 o 
   2   2   4       35.50       44.45      0.54 o 
   3   2   4       61.26       78.46      1.12 o 
   4   2   4        5.07        4.85      0.22 o 
   5   2   4       25.41       28.65      0.76 o 
   7   2   4        1.87        1.61      0.60 o 
   8   2   4        6.51        6.14      0.88 o 
   9   2   4        0.32        2.52      1.68 o 
  -7   3   4      153.24      161.86      4.66 o 
  -6   3   4       28.35       29.73      2.06 o 
  -5   3   4       62.40       59.54      2.59 o 
  -4   3   4      166.20      165.64      4.33 o 
  -3   3   4      402.97      403.03      7.34 o 
  -2   3   4      180.96      187.68      4.75 o 
   0   3   4      148.57      212.17      3.59 o 
   1   3   4       50.91       58.26      1.14 o 
   2   3   4       19.02       23.49      0.64 o 
   3   3   4      338.48      297.70      6.78 o 
   4   3   4        0.82        2.19      0.26 o 
   5   3   4     1239.57     1237.36     18.93 o 
   6   3   4      185.00      195.05      8.88 o 
   7   3   4      865.75      920.63     29.32 o 
   8   3   4      220.06      224.11      6.51 o 
   9   3   4       24.12       26.69      1.73 o 
  -7   4   4       46.09       45.38      3.00 o 
  -6   4   4        0.84        0.80      1.32 o 
  -5   4   4     1269.20     1303.36     25.65 o 
  -4   4   4      278.60      279.49      5.77 o 
  -3   4   4      472.48      479.74      4.79 o 
  -2   4   4      409.45      440.74      5.76 o 
  -1   4   4      303.19      307.91      7.90 o 
   0   4   4      414.40      407.91      6.39 o 
   1   4   4        0.76        1.02      0.44 o 
   2   4   4     1014.49     1013.83     26.22 o 
   3   4   4      294.02      286.93      4.90 o 
   4   4   4      187.02      165.18      4.35 o 
   5   4   4      158.73      158.44      4.75 o 
   6   4   4       14.79       21.26      3.65 o 
   7   4   4       29.89       31.80      1.50 o 
   8   4   4       66.29       75.01     10.56 o 
  -6   5   4      303.28      321.40      6.59 o 
  -5   5   4      154.39      157.58      4.65 o 
  -4   5   4       36.72       36.34      2.14 o 
  -3   5   4      527.27      524.17      8.29 o 
  -2   5   4      191.51      192.35      4.88 o 
  -1   5   4      124.57      124.56      1.44 o 
   0   5   4       15.35       13.94      0.65 o 
   1   5   4      101.95       87.85      1.51 o 
   2   5   4       14.32       14.37      0.47 o 
   3   5   4       64.01       59.39      1.97 o 
   4   5   4       32.07       29.92      1.14 o 
   5   5   4       16.10       17.11      1.10 o 
   6   5   4      224.16      234.40      5.27 o 
   7   5   4        0.87        2.71      0.85 o 
   8   5   4      117.07      129.33      6.42 o 
  -6   6   4        1.24        1.76      2.12 o 
  -5   6   4       16.85       15.91      1.81 o 
  -4   6   4       59.69       57.32      2.87 o 
  -3   6   4       34.41       34.72      2.04 o 
  -2   6   4      341.51      340.66      3.76 o 
  -1   6   4      299.13      291.02      4.43 o 
   0   6   4      151.35      156.15      5.16 o 
   1   6   4      720.79      758.15     24.25 o 
   2   6   4      381.99      391.10      9.34 o 
   3   6   4      178.15      177.57      2.48 o 
   4   6   4        0.02        5.34      0.72 o 
   5   6   4       59.99       62.70      2.54 o 
   6   6   4      603.48      618.00     14.73 o 
   7   6   4      175.10      180.30      9.44 o 
   8   6   4       93.50       97.60      2.76 o 
  -5   7   4      389.65      403.87      7.58 o 
  -4   7   4      194.75      212.05      5.57 o 
  -3   7   4      106.45      115.04      4.09 o 
  -2   7   4      832.48      835.33     14.83 o 
  -1   7   4      276.05      242.83      3.17 o 
   0   7   4      111.15      116.22      3.49 o 
   1   7   4       65.12       66.57      1.27 o 
   2   7   4       43.94       46.57      2.73 o 
   3   7   4      272.14      278.38      4.71 o 
   4   7   4      129.94      129.15      3.25 o 
   5   7   4        0.11        1.56      1.64 o 
   6   7   4       24.88       23.27      1.72 o 
   7   7   4        1.73        1.96      0.87 o 
  -4   8   4       16.26       22.60      2.20 o 
  -3   8   4        1.37        1.99      0.98 o 
  -2   8   4       17.51       17.49      1.79 o 
  -1   8   4       51.34       49.45      1.69 o 
   0   8   4      235.08      218.64      3.84 o 
   1   8   4       73.05       65.77      1.60 o 
   2   8   4      170.22      172.02      2.30 o 
   3   8   4       10.24       15.24      1.36 o 
   4   8   4      113.43      117.42      3.49 o 
   5   8   4        1.40        2.04      2.05 o 
   6   8   4       56.80       52.94      4.38 o 
  -3   9   4       13.09       12.15      1.93 o 
  -2   9   4       38.10       37.43      2.35 o 
  -1   9   4      113.92      116.47     12.05 o 
   0   9   4        1.19        1.94      0.48 o 
   1   9   4      192.81      191.97      5.51 o 
   2   9   4       14.85       19.78      1.35 o 
   3   9   4       15.72       20.38      2.79 o 
   4   9   4      295.02      291.29      4.93 o 
   5   9   4       10.86        8.75      1.29 o 
   0  10   4       11.07       14.36      1.08 o 
   1  10   4       15.08       15.32      1.27 o 
   2  10   4       37.26       41.64      1.93 o 
   3  10   4       28.47       23.10      1.61 o 
  -1  -9   5        6.74        3.57      1.14 o 
   0  -9   5      437.20      471.50      9.54 o 
   1  -9   5       33.23       30.43      2.40 o 
  -3  -8   5       33.59       27.75      2.45 o 
  -2  -8   5       69.62       55.57      2.45 o 
  -1  -8   5        0.28        0.91      1.40 o 
   0  -8   5       22.45       21.91      2.09 o 
   1  -8   5        2.58        4.11      1.36 o 
   2  -8   5       88.10      100.85      3.62 o 
   3  -8   5       18.42       19.26      1.97 o 
   4  -8   5       91.62       89.59      3.53 o 
  -4  -7   5       39.02       41.43      1.81 o 
  -3  -7   5      115.62      119.18      2.30 o 
  -2  -7   5      112.15      102.17      2.75 o 
  -1  -7   5        6.16        5.64      1.29 o 
   0  -7   5       90.10       92.93      3.19 o 
   1  -7   5     1170.58     1217.43     20.29 o 
   2  -7   5       53.60       54.21      2.50 o 
   3  -7   5      218.84      217.77      5.00 o 
   4  -7   5       31.69       32.24      2.65 o 
   5  -7   5        3.27        2.35      1.19 o 
  -5  -6   5       35.36       31.67      4.18 o 
  -4  -6   5       19.56       21.42      1.08 o 
  -3  -6   5      122.98      109.43      1.91 o 
  -2  -6   5      412.36      417.74      6.69 o 
  -1  -6   5       24.62       21.74      1.72 o 
   0  -6   5       32.23       34.04      2.09 o 
   1  -6   5      403.23      400.04      7.74 o 
   2  -6   5        5.02        4.04      1.24 o 
   3  -6   5       17.05       17.63      1.91 o 
   4  -6   5       67.92       66.50      3.07 o 
   5  -6   5       39.47       37.20      2.40 o 
   6  -6   5        0.84        1.05      0.94 o 
  -6  -5   5       18.74       13.82      1.29 o 
  -5  -5   5       65.29       55.35      1.87 o 
  -4  -5   5       59.33       53.74      1.83 o 
  -3  -5   5      147.88      141.34      2.43 o 
  -2  -5   5       92.45       98.93      3.72 o 
  -1  -5   5      278.31      288.81      4.29 o 
   0  -5   5      250.81      262.02      4.17 o 
   1  -5   5       40.38       39.98      2.13 o 
   2  -5   5      642.86      628.41     10.32 o 
   3  -5   5       45.99       44.91      2.17 o 
   4  -5   5      163.24      152.76      4.20 o 
   5  -5   5      526.75      522.24      7.53 o 
   6  -5   5       39.02       41.70      2.69 o 
   7  -5   5      129.47      132.71      4.54 o 
  -6  -4   5        4.74        6.05      1.00 o 
  -5  -4   5      402.92      407.06      9.29 o 
  -4  -4   5        0.01        1.37      0.84 o 
  -3  -4   5       98.89      100.30      6.79 o 
  -2  -4   5      428.88      435.06      8.96 o 
  -1  -4   5      485.49      466.65      4.60 o 
   0  -4   5       78.64       77.54      2.88 o 
   1  -4   5      300.06      305.61      5.02 o 
   2  -4   5      246.54      231.10      5.35 o 
   3  -4   5       42.63       45.91      2.00 o 
   4  -4   5      195.55      183.19      5.12 o 
   5  -4   5      102.36       84.11      3.10 o 
   6  -4   5       34.14       33.46      1.98 o 
   7  -4   5       17.85       11.72      1.80 o 
   8  -4   5       55.00       53.88      2.98 o 
  -7  -3   5        6.20        2.77      1.11 o 
  -6  -3   5        6.11        5.12      0.77 o 
  -5  -3   5        0.30        1.69      0.55 o 
  -4  -3   5       27.82       24.61      0.99 o 
  -3  -3   5      482.06      505.12      6.66 o 
  -2  -3   5      427.54      423.82      7.07 o 
  -1  -3   5        2.25        1.22      0.51 o 
   0  -3   5       53.48       53.60      1.64 o 
   1  -3   5      885.70      902.71     14.60 o 
   2  -3   5       12.64       15.09      1.22 o 
   3  -3   5      616.63      595.75      9.53 o 
   4  -3   5       54.44       63.55      4.45 o 
   5  -3   5      251.14      233.51      4.45 o 
   6  -3   5      367.69      343.60      7.31 o 
   7  -3   5       10.47        7.80      1.42 o 
   8  -3   5      467.98      470.68      8.76 o 
  -6  -2   5       67.15       59.26      2.45 o 
  -5  -2   5        0.30        2.17      0.79 o 
  -4  -2   5      415.45      429.87      8.14 o 
  -3  -2   5        3.00        7.44      0.65 o 
  -2  -2   5     1674.26     1748.29     20.79 o 
  -1  -2   5      253.98      243.90      4.44 o 
   0  -2   5      650.84      600.64     13.00 o 
   1  -2   5      293.20      271.92      4.88 o 
   2  -2   5     1183.97     1137.86     16.65 o 
   3  -2   5       13.61        7.93      0.88 o 
   4  -2   5       46.27       44.06      0.87 o 
   5  -2   5       34.90       42.91      3.77 o 
   6  -2   5       22.78       32.25      1.08 o 
   7  -2   5       75.33       83.98      1.84 o 
   8  -2   5        2.73        2.79      1.12 o 
  -7  -1   5      165.15      165.80      4.46 o 
  -6  -1   5       24.95       24.55      1.91 o 
  -5  -1   5      162.11      170.32      4.83 o 
  -4  -1   5       49.78       46.98      1.19 o 
  -3  -1   5       73.03       63.36      2.69 o 
  -2  -1   5      952.98      961.73     20.47 o 
   0  -1   5        2.18        3.36      0.64 o 
   1  -1   5       46.85       37.63      1.21 o 
   2  -1   5      137.50      146.58      3.37 o 
   3  -1   5        3.75        5.96      0.94 o 
   4  -1   5        8.05        7.23      0.49 o 
   5  -1   5      375.76      386.48     10.21 o 
   6  -1   5       61.84       62.70      1.44 o 
   7  -1   5       38.91       37.74      1.30 o 
   8  -1   5        0.18        2.04      1.02 o 
   9  -1   5      363.47      338.04      6.39 o 
  -7   0   5        0.13        0.67      1.93 o 
  -6   0   5       13.74       12.14      1.70 o 
  -5   0   5        8.75       10.76      1.54 o 
  -4   0   5       98.94       98.15      2.53 o 
  -3   0   5        0.04        0.97      1.10 o 
  -2   0   5      174.11      200.93     19.92 o 
  -1   0   5      303.97      271.47      4.64 o 
   0   0   5        0.35        0.93      0.43 o 
   1   0   5       94.15       80.14      1.80 o 
   2   0   5      165.71      155.93      5.64 o 
   3   0   5      328.89      309.34      6.09 o 
   4   0   5     1116.83     1133.47     20.40 o 
   5   0   5      755.70      734.93     10.33 o 
   6   0   5      318.71      313.48      4.60 o 
   7   0   5        2.08        2.66      0.49 o 
   8   0   5       64.00       63.52      1.48 o 
   9   0   5       15.52       11.75      2.12 o 
  -7   1   5      423.94      422.56      9.87 o 
  -6   1   5       53.15       50.34      2.41 o 
  -5   1   5       13.40       13.22      1.68 o 
  -4   1   5     1322.36     1319.53     14.63 o 
  -3   1   5       41.39       44.79      1.66 o 
  -2   1   5      326.50      292.05      7.41 o 
  -1   1   5     1787.25     1812.42     28.08 o 
   0   1   5      216.17      210.02      4.47 o 
   2   1   5      979.87     1116.27     32.10 o 
   3   1   5        9.42        4.40      0.31 o 
   4   1   5        0.68        1.31      0.26 o 
   5   1   5      364.44      350.34      5.94 o 
   6   1   5     1299.31     1297.16     10.45 o 
   7   1   5       16.93       14.93      0.77 o 
   8   1   5       66.86       74.24      2.12 o 
   9   1   5       32.31       36.33      1.73 o 
  -7   2   5       27.58       28.38      2.60 o 
  -6   2   5       71.81       65.78      3.00 o 
  -5   2   5       32.49       35.98      2.27 o 
  -4   2   5        6.57        6.34      1.16 o 
  -3   2   5        1.61        0.11      1.05 o 
  -2   2   5        3.72        1.45      0.54 o 
  -1   2   5        0.72        2.33      0.65 o 
   0   2   5       81.82       78.74      1.89 o 
   1   2   5       34.76       45.81      1.25 o 
   2   2   5      379.04      482.20     13.13 o 
   3   2   5      936.97      980.24     12.25 o 
   4   2   5      142.52      122.40      2.81 o 
   5   2   5      359.20      354.06      2.81 o 
   6   2   5      850.91      874.48      7.66 o 
   7   2   5      136.02      131.25      2.67 o 
   8   2   5       10.89       12.59      3.85 o 
   9   2   5      217.39      228.47      8.53 o 
  -7   3   5       83.99       75.75      3.54 o 
  -6   3   5       58.43       52.69      2.80 o 
  -4   3   5       44.27       44.01      2.18 o 
  -3   3   5     1592.41     1628.92     30.69 o 
  -2   3   5       69.86       84.89      2.31 o 
  -1   3   5     1834.59     1723.83     37.31 o 
   0   3   5      500.44      559.17     46.79 o 
   1   3   5      440.46      475.87     22.37 o 
   2   3   5      984.19     1043.10     36.92 o 
   3   3   5      319.58      353.73     13.58 o 
   4   3   5      533.54      523.72     13.60 o 
   5   3   5       51.90       50.66      0.84 o 
   6   3   5      355.45      366.38      5.18 o 
   7   3   5       69.88       75.05      6.79 o 
   8   3   5        0.69        1.24      0.82 o 
   9   3   5        8.50        9.59      1.14 o 
  -6   4   5      478.94      485.23     11.77 o 
  -5   4   5      122.46      113.42      3.51 o 
  -4   4   5      108.66      114.21      3.75 o 
  -3   4   5      187.34      191.70      4.87 o 
  -2   4   5      218.96      217.29      5.67 o 
  -1   4   5        3.58        4.61      0.29 o 
   0   4   5        1.01        1.60      0.42 o 
   1   4   5        1.03        0.65      0.21 o 
   2   4   5       64.10       65.83      2.02 o 
   3   4   5        0.03        0.73      0.28 o 
   4   4   5       55.67       57.09      1.42 o 
   5   4   5        0.39        1.13      0.52 o 
   6   4   5      157.57      147.91      4.92 o 
   7   4   5       74.51       86.67      2.49 o 
   8   4   5       63.35       70.12      2.25 o 
  -6   5   5        0.75        1.70      1.00 o 
  -5   5   5        4.33        4.76      1.29 o 
  -4   5   5      117.00      117.28      3.65 o 
  -3   5   5        4.77        2.46      0.88 o 
  -2   5   5      257.33      249.77      3.23 o 
  -1   5   5       85.00       84.13      2.07 o 
   0   5   5      657.84      655.39     18.66 o 
   1   5   5      192.18      178.51      2.97 o 
   2   5   5       30.79       32.05      0.89 o 
   3   5   5       82.10       78.18      2.53 o 
   4   5   5        0.02        1.31      0.45 o 
   5   5   5      450.68      455.46     12.50 o 
   6   5   5        0.27        2.24      0.71 o 
   7   5   5      259.84      284.17      9.24 o 
   8   5   5       19.88       19.14      3.10 o 
  -5   6   5      107.77      101.21      3.69 o 
  -4   6   5       55.36       54.48      2.87 o 
  -3   6   5      339.92      366.79      7.52 o 
  -2   6   5       58.66       61.87      5.59 o 
  -1   6   5      151.36      144.39      5.14 o 
   0   6   5      145.52      158.03      3.00 o 
   1   6   5        1.17        1.26      0.79 o 
   2   6   5     1739.76     1683.65     38.47 o 
   3   6   5      443.82      435.76     13.45 o 
   4   6   5       26.42       25.50      1.69 o 
   5   6   5       49.45       46.89      2.68 o 
   6   6   5       10.79        9.76      0.89 o 
   7   6   5       85.43       82.77      3.62 o 
   8   6   5       21.94       19.66      1.54 o 
  -4   7   5       64.63       70.42      3.21 o 
  -3   7   5       59.90       60.55      2.83 o 
  -2   7   5       69.20       61.85      2.68 o 
  -1   7   5       91.56       75.99      4.00 o 
   0   7   5       99.86       92.97      2.57 o 
   1   7   5      225.55      220.27     11.43 o 
   2   7   5       43.59       42.00      2.04 o 
   3   7   5      108.54      103.78      2.16 o 
   4   7   5      568.52      584.34      9.37 o 
   5   7   5       40.42       40.62      1.44 o 
   6   7   5       52.49       53.94      2.54 o 
   7   7   5       18.54       16.58      1.06 o 
  -4   8   5      168.70      165.85      4.62 o 
  -3   8   5        3.66        5.27      1.31 o 
  -2   8   5      152.98      162.04      3.77 o 
  -1   8   5       56.66       67.59      2.72 o 
   0   8   5       24.13       31.64      2.25 o 
   1   8   5      226.99      231.03      5.33 o 
   2   8   5      124.32      113.18      1.95 o 
   3   8   5      599.17      627.18     24.89 o 
   4   8   5      349.10      357.98     10.11 o 
   5   8   5       27.09       27.59      1.63 o 
   6   8   5        5.53        2.23      0.76 o 
  -2   9   5       67.70       67.80      3.18 o 
  -1   9   5        0.14       -0.50      1.63 o 
   0   9   5      145.78      120.17      7.14 o 
   1   9   5        0.83        1.09      0.54 o 
   2   9   5        0.12        0.50      0.75 o 
   3   9   5       16.71       14.76      1.99 o 
   4   9   5       15.15       15.60      2.77 o 
   5   9   5       40.97       40.15      2.12 o 
   0  10   5        4.06        2.27      0.70 o 
   1  10   5       23.50       22.15      3.07 o 
   2  10   5      108.40      114.64      5.80 o 
   3  10   5        6.80        6.90      1.11 o 
  -2  -8   6       25.20       24.07      2.07 o 
  -1  -8   6       40.00       40.12      2.49 o 
   0  -8   6        0.73        0.89      0.78 o 
   1  -8   6        0.30        2.22      0.89 o 
   2  -8   6        0.37        4.61      2.04 o 
   3  -8   6      147.82      148.43      4.80 o 
  -4  -7   6       34.10       38.66      2.88 o 
  -3  -7   6      119.68      113.76      6.54 o 
  -2  -7   6       76.74       72.19      2.95 o 
  -1  -7   6        8.33        7.26      1.40 o 
   0  -7   6       14.75       15.72      1.71 o 
   1  -7   6       77.74       75.84      2.88 o 
   2  -7   6       19.88       19.65      1.93 o 
   3  -7   6        1.58        2.13      1.94 o 
   4  -7   6       17.87       21.43      2.30 o 
   5  -7   6       29.24       27.25      2.43 o 
  -5  -6   6        0.23        0.35      1.49 o 
  -4  -6   6        0.00        2.09      0.92 o 
  -3  -6   6      142.53      132.98      2.88 o 
  -2  -6   6      232.85      227.65      3.03 o 
  -1  -6   6      157.49      178.50      4.17 o 
   0  -6   6       82.27       86.94      3.07 o 
   1  -6   6      153.34      155.86      4.28 o 
   2  -6   6        3.21        2.77      1.07 o 
   3  -6   6        6.08        3.84      1.25 o 
   4  -6   6      456.21      452.84      7.85 o 
   5  -6   6        0.55        5.50      1.90 o 
   6  -6   6      282.73      273.86      5.74 o 
  -5  -5   6       98.05       86.67      2.32 o 
  -4  -5   6      177.99      179.69      5.76 o 
  -3  -5   6      185.46      183.36      3.09 o 
  -2  -5   6       44.46       39.42      1.34 o 
  -1  -5   6       42.59       47.83      1.32 o 
   0  -5   6       52.10       57.40      1.24 o 
   1  -5   6       44.53       38.63      2.04 o 
   2  -5   6        8.93        9.19      1.46 o 
   3  -5   6       22.34       28.55      2.18 o 
   4  -5   6       12.78       15.89      1.79 o 
   5  -5   6        1.00        2.37      1.17 o 
   6  -5   6       44.18       47.35      2.43 o 
   7  -5   6        4.48        5.57      1.56 o 
  -6  -4   6       32.13       23.30      2.30 o 
  -5  -4   6       28.47       26.66      1.99 o 
  -4  -4   6       34.18       33.94      1.50 o 
  -3  -4   6      303.13      301.09      3.89 o 
  -2  -4   6      192.73      194.97      2.95 o 
  -1  -4   6      199.36      215.09      2.97 o 
   0  -4   6       39.80       40.15      1.16 o 
   1  -4   6       22.25       25.77      1.69 o 
   2  -4   6      174.02      172.72      4.86 o 
   3  -4   6       17.71       15.57      1.48 o 
   4  -4   6      381.30      364.48      9.16 o 
   5  -4   6        2.49        3.11      1.39 o 
   6  -4   6        0.98        1.31      0.79 o 
   7  -4   6      395.40      422.91      7.06 o 
  -6  -3   6        4.30        4.00      1.51 o 
  -5  -3   6        7.17       10.39      1.36 o 
  -4  -3   6       41.83       46.31      1.43 o 
  -3  -3   6      696.81      745.96     14.74 o 
  -2  -3   6       73.80       63.37      2.39 o 
  -1  -3   6       51.24       55.69      2.08 o 
   0  -3   6      834.09      856.21     22.28 o 
   1  -3   6       86.12       87.63      1.06 o 
   2  -3   6      375.11      343.67      7.27 o 
   3  -3   6       49.31       45.06      2.07 o 
   4  -3   6      966.55      929.90     11.70 o 
   5  -3   6        1.38        3.67      0.99 o 
   6  -3   6        0.25        1.98      0.98 o 
   7  -3   6      207.00      204.88      4.15 o 
   8  -3   6       13.36       14.45      2.00 o 
  -6  -2   6      152.24      151.46      4.31 o 
  -5  -2   6       31.10       27.82      1.22 o 
  -4  -2   6        3.60        2.73      0.82 o 
  -3  -2   6      162.78      160.30      4.11 o 
  -2  -2   6       78.63       76.99      2.56 o 
  -1  -2   6       50.18       43.03      1.75 o 
   0  -2   6      102.99       98.93      2.47 o 
   1  -2   6      224.92      225.81      3.58 o 
   2  -2   6      405.79      404.10     14.92 o 
   3  -2   6       91.17       91.12      2.49 o 
   4  -2   6       91.12       90.08      2.32 o 
   5  -2   6      215.46      217.20      8.69 o 
   6  -2   6       29.18       25.68      1.57 o 
   7  -2   6        1.69        1.54      0.99 o 
   8  -2   6      165.52      168.35      5.04 o 
  -7  -1   6        0.87        0.48      0.77 o 
  -6  -1   6       19.75       19.57      1.93 o 
  -5  -1   6      286.50      290.47      5.46 o 
  -4  -1   6      158.16      159.02      3.05 o 
  -3  -1   6        2.07        4.04      0.49 o 
  -2  -1   6        4.86        2.34      0.62 o 
  -1  -1   6       71.92       79.16      2.49 o 
   0  -1   6       10.46       10.47      0.97 o 
   1  -1   6     1392.13     1349.44     18.90 o 
   2  -1   6      113.78      125.64      5.83 o 
   3  -1   6      784.08      746.23      8.71 o 
   4  -1   6       20.34       18.76      1.13 o 
   5  -1   6     2945.21     2866.55     44.28 o 
   6  -1   6       85.61       75.63      4.69 o 
   7  -1   6       98.28       97.35      2.71 o 
   8  -1   6      373.94      385.59      8.66 o 
  -7   0   6        5.52        5.75      1.34 o 
  -6   0   6        4.08        5.00      1.36 o 
  -5   0   6        0.14        0.47      0.67 o 
  -4   0   6      545.27      554.81      5.19 o 
  -3   0   6      660.84      733.81     24.12 o 
  -2   0   6      204.81      211.55     13.59 o 
  -1   0   6        4.19        4.87      0.81 o 
   0   0   6     1192.31     1103.44     14.38 o 
   1   0   6      131.61      124.42      2.21 o 
   2   0   6     1107.68     1254.04     17.78 o 
   3   0   6      621.98      618.31     12.17 o 
   4   0   6       11.91        9.30      0.89 o 
   5   0   6      179.80      177.47      6.61 o 
   6   0   6       45.84       43.12      1.28 o 
   7   0   6       11.02       12.74      0.88 o 
   8   0   6       26.97       26.87      1.72 o 
   9   0   6        1.46        3.65      1.38 o 
  -7   1   6      412.91      395.97      8.40 o 
  -6   1   6      109.58      100.14      3.15 o 
  -5   1   6      179.79      181.77      4.04 o 
  -4   1   6      158.92      166.35      4.18 o 
  -3   1   6        2.16       21.05      1.81 o 
  -2   1   6      426.51      433.55     12.56 o 
  -1   1   6       21.83       14.84      1.12 o 
   0   1   6      142.08      146.79      3.48 o 
   1   1   6       94.17       89.45      2.23 o 
   2   1   6      672.11      669.12     10.40 o 
   3   1   6       23.44       26.22      1.55 o 
   4   1   6      363.18      373.27     13.38 o 
   5   1   6      109.04      103.24      2.68 o 
   6   1   6       75.69       71.96      1.57 o 
   7   1   6       57.56       61.45      3.17 o 
   8   1   6      234.04      233.81      3.90 o 
   9   1   6      357.18      361.06      8.15 o 
  -6   2   6        0.74        0.75      0.84 o 
  -5   2   6        4.11        3.87      1.16 o 
  -4   2   6       77.95       74.29      2.70 o 
  -3   2   6      564.93      566.11      9.19 o 
  -2   2   6      970.31      965.99     18.87 o 
  -1   2   6      364.43      321.53      8.16 o 
   0   2   6      159.90      156.55      3.94 o 
   1   2   6     1126.31     1203.80     11.66 o 
   2   2   6      159.00      188.07      3.77 o 
   3   2   6      306.28      286.25      7.02 o 
   4   2   6     1053.22     1030.48     15.15 o 
   5   2   6      176.75      174.93      1.62 o 
   6   2   6      584.17      579.85      6.83 o 
   7   2   6       32.79       32.70      1.44 o 
   8   2   6       68.31       74.17      2.22 o 
   9   2   6        4.44        4.86      0.99 o 
  -6   3   6      378.63      362.83      9.61 o 
  -5   3   6      503.96      489.15      9.34 o 
  -4   3   6      231.40      226.38      5.85 o 
  -3   3   6        0.26        2.16      0.79 o 
  -2   3   6      369.04      334.24      7.38 o 
  -1   3   6        2.17        1.99      0.65 o 
   0   3   6      358.43      344.32     23.07 o 
   1   3   6       53.64       53.36      1.41 o 
   2   3   6        4.66        4.89      0.40 o 
   3   3   6       34.43       45.22      0.70 o 
   4   3   6      129.76      130.23      3.05 o 
   5   3   6       37.93       35.68      1.25 o 
   6   3   6       14.71       12.78      1.01 o 
   7   3   6        6.33        6.05      0.89 o 
   8   3   6      155.93      160.59      3.15 o 
   9   3   6       79.98       79.91      2.50 o 
  -6   4   6        3.42        2.22      1.20 o 
  -5   4   6        3.05        1.90      0.99 o 
  -4   4   6        7.50        3.31      1.26 o 
  -2   4   6       28.08       23.94      1.58 o 
  -1   4   6       14.05       10.75      1.26 o 
   0   4   6      825.68      729.48     16.27 o 
   1   4   6        1.42        1.96      0.35 o 
   2   4   6     1886.68     2004.55     29.84 o 
   3   4   6       32.13       40.88      1.62 o 
   4   4   6      300.90      296.87      7.84 o 
   5   4   6      185.92      178.64      9.90 o 
   6   4   6      305.52      301.68     10.27 o 
   7   4   6      103.31      105.15      3.52 o 
   8   4   6        4.03        6.46      1.08 o 
  -5   5   6       53.30       67.26      3.61 o 
  -4   5   6       17.11       16.35      1.69 o 
  -3   5   6      437.73      453.50      6.74 o 
  -2   5   6       17.28       12.52      1.38 o 
  -1   5   6      465.29      445.01     15.31 o 
   0   5   6      276.81      273.43      8.39 o 
   1   5   6     1602.27     1538.14     20.56 o 
   2   5   6       64.97       62.44      2.88 o 
   3   5   6      698.63      721.05     17.36 o 
   4   5   6        2.64        3.59      0.31 o 
   5   5   6      165.11      151.67     11.59 o 
   6   5   6       74.81       72.97      1.70 o 
   7   5   6       39.57       38.90      1.45 o 
   8   5   6        5.77        5.83      1.23 o 
  -5   6   6       30.53       32.32      2.77 o 
  -4   6   6       38.96       37.44      2.49 o 
  -3   6   6       81.01       71.02      3.03 o 
  -2   6   6      189.67      178.88      4.08 o 
  -1   6   6       13.38       13.99      0.74 o 
   0   6   6       89.43       86.76      4.35 o 
   1   6   6      166.60      162.38      3.83 o 
   2   6   6      143.39      139.57      1.92 o 
   3   6   6      872.32      892.68     23.45 o 
   4   6   6        3.63        3.08      0.63 o 
   5   6   6      411.00      423.00     14.61 o 
   6   6   6        4.93        5.31      0.81 o 
   7   6   6       22.22       27.27      1.40 o 
   8   6   6       81.27       89.29      2.83 o 
  -4   7   6       99.89      105.54      4.01 o 
  -3   7   6       15.60       14.06      1.54 o 
  -2   7   6      346.23      336.29      7.98 o 
  -1   7   6       58.89       50.85      2.25 o 
   0   7   6      640.16      610.90     27.33 o 
   1   7   6       62.40       59.03      1.97 o 
   2   7   6      185.28      182.22      2.46 o 
   3   7   6      127.50      123.84      4.59 o 
   4   7   6      167.97      168.69      7.10 o 
   5   7   6      213.93      215.62     13.99 o 
   6   7   6        0.86        1.59      0.59 o 
   7   7   6      134.87      131.49      6.95 o 
  -3   8   6      140.18      143.38      4.20 o 
  -2   8   6        0.82        3.03      1.78 o 
  -1   8   6       19.61       18.26      1.86 o 
   0   8   6       24.91       24.37      3.13 o 
   1   8   6        0.41        2.49      0.92 o 
   2   8   6        8.29        7.88      0.88 o 
   3   8   6      158.78      162.14      2.91 o 
   4   8   6        2.83        2.51      0.75 o 
   5   8   6        5.01        4.25      1.02 o 
   6   8   6       44.27       35.99      1.92 o 
  -2   9   6        1.51        3.74      1.46 o 
  -1   9   6       92.06       86.28      3.18 o 
   0   9   6        0.16        0.14      1.45 o 
   1   9   6      408.40      414.43     13.19 o 
   2   9   6       12.98        9.12      1.09 o 
   3   9   6       90.31       89.22      2.48 o 
   4   9   6      158.89      146.70      7.91 o 
   5   9   6       50.62       49.71      2.24 o 
  -1  -8   7        0.47        1.60      0.88 o 
   0  -8   7      229.20      220.31      6.64 o 
   1  -8   7      136.56      137.81      4.70 o 
   2  -8   7       20.52       15.95      2.01 o 
  -3  -7   7       83.84       67.14      2.29 o 
  -2  -7   7        1.48        1.50      1.69 o 
  -1  -7   7       41.31       49.72      2.84 o 
   0  -7   7      122.69      122.42      3.96 o 
   1  -7   7       27.45       33.46      2.52 o 
   2  -7   7        0.10        0.57      0.80 o 
   3  -7   7       16.77       16.11      2.18 o 
   4  -7   7       40.82       41.70      2.88 o 
  -4  -6   7      103.74       98.06      4.02 o 
  -3  -6   7        2.53        1.93      0.72 o 
  -2  -6   7      252.10      259.15      6.68 o 
  -1  -6   7       73.82       80.38      3.23 o 
   0  -6   7       59.18       60.74      2.81 o 
   1  -6   7      236.13      231.11      6.56 o 
   2  -6   7       55.58       52.12      2.52 o 
   3  -6   7       27.66       27.75      2.26 o 
   4  -6   7      188.88      173.74      4.46 o 
   5  -6   7       32.92       26.33      2.19 o 
   6  -6   7        8.80       10.24      1.83 o 
  -5  -5   7       13.53       13.09      1.32 o 
  -4  -5   7        0.52        1.27      0.77 o 
  -3  -5   7       18.40       17.45      1.24 o 
  -2  -5   7       24.95       21.03      1.61 o 
  -1  -5   7        0.17        2.68      0.90 o 
   0  -5   7       85.04       78.59      3.03 o 
   1  -5   7        0.32        1.40      1.49 o 
   2  -5   7        0.69        1.69      1.10 o 
   3  -5   7       20.88       24.43      1.83 o 
   4  -5   7       58.28       57.90      2.64 o 
   5  -5   7        7.37        9.72      1.64 o 
   6  -5   7       16.44       21.96      1.85 o 
  -5  -4   7       19.39       22.27      2.25 o 
  -4  -4   7      285.58      286.12      4.37 o 
  -3  -4   7       42.13       36.48      1.96 o 
  -2  -4   7       19.67       16.41      0.97 o 
  -1  -4   7      164.56      161.60      2.37 o 
   0  -4   7      352.22      364.24      3.60 o 
   1  -4   7      126.33      128.83      3.44 o 
   2  -4   7      818.61      834.85     10.97 o 
   3  -4   7       69.72       59.82      2.27 o 
   4  -4   7      449.95      435.45      8.99 o 
   5  -4   7       58.14       59.14      2.64 o 
   6  -4   7      133.93      130.22      4.06 o 
   7  -4   7      160.65      155.65      4.38 o 
  -6  -3   7       94.37       88.72      3.53 o 
  -5  -3   7        1.09        1.82      1.58 o 
  -4  -3   7      118.87      119.58      2.35 o 
  -3  -3   7      195.29      198.52      5.14 o 
  -2  -3   7       49.82       47.98      2.09 o 
  -1  -3   7       37.30       50.29      2.19 o 
   0  -3   7        0.01        3.37      0.81 o 
   1  -3   7      241.93      231.33      6.51 o 
   2  -3   7        4.80        4.92      0.95 o 
   3  -3   7       23.43       29.38      1.71 o 
   4  -3   7      101.49      102.96      3.45 o 
   5  -3   7      145.48      144.52      4.12 o 
   6  -3   7       61.33       51.67      2.21 o 
   7  -3   7       18.89       20.36      2.02 o 
   8  -3   7       75.77       73.37      2.96 o 
  -6  -2   7       17.78       21.95      1.95 o 
  -5  -2   7       21.97       22.94      1.83 o 
  -4  -2   7       47.37       44.71      1.39 o 
  -3  -2   7      153.02      157.30      4.31 o 
  -2  -2   7      161.38      173.45      4.06 o 
  -1  -2   7       20.00       19.57      1.48 o 
   0  -2   7      221.66      220.43      4.54 o 
   1  -2   7      206.01      201.83      3.75 o 
   2  -2   7      102.85       99.38      1.24 o 
   3  -2   7      170.15      167.73      4.47 o 
   4  -2   7       83.86       92.76      3.07 o 
   5  -2   7      483.79      485.54     11.58 o 
   6  -2   7       13.03       10.56      1.38 o 
   7  -2   7      357.62      361.15      7.79 o 
   8  -2   7      143.16      142.31      3.87 o 
  -6  -1   7        0.34        1.08      0.81 o 
  -5  -1   7      287.59      306.52      7.49 o 
  -4  -1   7       32.71       32.34      1.43 o 
  -3  -1   7      675.28      756.06     23.91 o 
  -2  -1   7       29.39       27.47      1.57 o 
  -1  -1   7      677.85      671.07     15.18 o 
   0  -1   7        5.68        6.81      0.96 o 
   1  -1   7       85.73       88.71      2.59 o 
   2  -1   7       82.25       67.95      3.50 o 
   3  -1   7      394.60      400.16      7.05 o 
   4  -1   7      682.11      667.64     21.19 o 
   5  -1   7      161.43      145.20      3.82 o 
   6  -1   7       12.16        8.97      1.32 o 
   7  -1   7        5.17        4.46      0.93 o 
   8  -1   7        0.44        2.03      1.04 o 
  -6   0   7       75.99       78.75      3.42 o 
  -5   0   7      458.40      468.82     10.34 o 
  -4   0   7      129.50      119.78      3.17 o 
  -3   0   7       39.93       45.20      3.43 o 
  -2   0   7       55.82       68.90      2.95 o 
  -1   0   7        0.91        2.89      0.78 o 
   0   0   7      300.34      297.40      7.11 o 
   1   0   7        9.99        7.75      0.89 o 
   2   0   7      152.17      149.67      3.94 o 
   3   0   7      268.04      269.86      2.67 o 
   4   0   7        7.81        8.59      0.55 o 
   5   0   7      659.72      646.22      8.98 o 
   6   0   7      304.87      305.81     18.15 o 
   7   0   7      138.60      147.50      7.94 o 
   8   0   7      438.03      470.71      5.93 o 
  -6   1   7      166.08      158.07      4.39 o 
  -5   1   7       19.76       16.65      1.53 o 
  -4   1   7      125.05      112.37      3.16 o 
  -3   1   7        1.76        4.91      1.32 o 
  -2   1   7      169.43      178.72      8.16 o 
  -1   1   7      341.64      316.32      6.00 o 
   0   1   7      977.46      997.88     19.31 o 
   1   1   7       12.34        2.71      0.56 o 
   2   1   7       16.27       24.25      1.10 o 
   3   1   7      434.24      387.74      6.57 o 
   4   1   7       26.60       25.05      2.08 o 
   5   1   7     1271.28     1253.07     18.85 o 
   6   1   7       55.36       50.45      1.35 o 
   7   1   7      138.27      133.14      4.71 o 
   8   1   7      163.86      174.46      3.08 o 
   9   1   7       89.01       90.84      2.66 o 
  -6   2   7       88.13       88.47      4.20 o 
  -5   2   7       83.87       87.34      3.34 o 
  -4   2   7      455.64      452.44      7.09 o 
  -3   2   7      121.79      113.92      3.50 o 
  -2   2   7      845.04      905.31     12.71 o 
  -1   2   7        3.55        3.52      0.41 o 
   0   2   7      466.38      506.31     24.76 o 
   1   2   7       27.91       26.96      0.78 o 
   2   2   7        9.11        9.94      0.80 o 
   3   2   7       11.71       13.38      0.68 o 
   4   2   7      118.28      112.91      2.48 o 
   5   2   7        0.05        1.31      0.39 o 
   6   2   7       15.97       16.57      0.63 o 
   7   2   7      117.40      117.94      2.33 o 
   8   2   7        6.37        8.76      0.98 o 
   9   2   7        9.16        9.13      1.27 o 
  -6   3   7        8.68        7.34      1.78 o 
  -5   3   7        2.89        3.74      1.30 o 
  -4   3   7        2.06        2.37      1.97 o 
  -3   3   7       10.36       10.82      1.36 o 
  -2   3   7       28.36       31.31      1.82 o 
  -1   3   7      111.95       87.01      2.33 o 
   0   3   7      114.66      129.77      5.43 o 
   1   3   7      243.55      253.81     11.30 o 
   2   3   7     1005.17      943.32     33.15 o 
   3   3   7       53.70       47.83      1.04 o 
   4   3   7      423.73      415.66      6.34 o 
   5   3   7       43.03       30.81      0.99 o 
   6   3   7      554.00      558.56     10.23 o 
   7   3   7       36.40       37.54      1.28 o 
   8   3   7       94.05      100.01      2.64 o 
  -5   4   7       16.14        9.55      1.75 o 
  -4   4   7      399.49      362.41      7.43 o 
  -3   4   7      118.37      108.39      3.35 o 
  -2   4   7      121.39      114.49      3.04 o 
  -1   4   7      513.32      501.33     10.41 o 
   0   4   7        5.99        9.08      1.06 o 
   1   4   7       55.25       59.81      4.80 o 
   2   4   7        2.59        2.52      0.42 o 
   3   4   7       22.75       24.79      1.53 o 
   4   4   7      107.59       97.06      2.24 o 
   5   4   7       80.40       72.80      2.86 o 
   6   4   7       32.19       28.63      2.08 o 
   7   4   7        0.11        1.38      0.98 o 
   8   4   7       13.24       15.33      2.56 o 
  -5   5   7       38.93       30.57      2.55 o 
  -4   5   7      153.06      160.40      5.21 o 
  -3   5   7      170.46      148.61      4.53 o 
  -2   5   7        0.52        2.10      1.47 o 
  -1   5   7       23.76       16.52      1.59 o 
   0   5   7      111.15       94.58      2.67 o 
   1   5   7      779.62      828.64     66.44 o 
   2   5   7      312.08      329.84     24.65 o 
   3   5   7      605.66      597.18     17.94 o 
   4   5   7       75.35       74.97      4.39 o 
   5   5   7      209.76      216.31     11.20 o 
   6   5   7      144.83      122.53      7.79 o 
   7   5   7      401.38      405.77     14.21 o 
   8   5   7       56.68       58.77      2.36 o 
  -4   6   7        3.42        4.87      1.37 o 
  -2   6   7        0.06        2.07      1.65 o 
  -1   6   7       41.70       42.82      2.26 o 
   0   6   7      579.71      554.44      5.27 o 
   1   6   7       34.95       33.43      1.11 o 
   2   6   7       21.79       18.67      0.95 o 
   3   6   7      533.15      515.67     16.46 o 
   4   6   7      207.32      211.34      6.57 o 
   5   6   7       55.58       58.97      5.21 o 
   6   6   7      263.21      261.74     20.95 o 
   7   6   7        3.31        6.69      1.16 o 
  -4   7   7      130.40      132.52      4.52 o 
  -3   7   7      201.75      229.11      6.40 o 
  -2   7   7      104.30       98.52      3.38 o 
   0   7   7        3.50        2.04      0.49 o 
   1   7   7       38.20       34.51      1.20 o 
   2   7   7      103.15       99.65      3.10 o 
   3   7   7      256.87      248.03      3.81 o 
   4   7   7       18.41       17.40      0.99 o 
   5   7   7        0.70        0.79      0.55 o 
   6   7   7       32.48       31.92      1.54 o 
   7   7   7       16.70       14.09      1.53 o 
  -3   8   7       10.97        9.36      1.87 o 
  -2   8   7       21.09       20.96      2.06 o 
  -1   8   7       16.61       20.48      1.74 o 
   0   8   7       50.44       52.68      2.39 o 
   1   8   7      116.19      105.78      2.93 o 
   2   8   7       49.82       48.22      1.57 o 
   3   8   7       84.98       80.15      2.21 o 
   4   8   7        5.84        3.56      1.00 o 
   5   8   7       47.84       52.67      2.13 o 
   6   8   7       23.63       20.28      3.23 o 
  -1   9   7       25.68       30.54      2.46 o 
   0   9   7      174.21      153.55      3.92 o 
   1   9   7        0.41        4.94      2.35 o 
   2   9   7       13.81       13.72      1.20 o 
   3   9   7       25.57       20.60      3.37 o 
   4   9   7       14.84       13.92      2.04 o 
  -2  -7   8      135.21      127.75      4.04 o 
  -1  -7   8       28.46       26.64      2.28 o 
   0  -7   8      249.61      263.05      5.72 o 
   1  -7   8        4.60        6.45      1.65 o 
   2  -7   8       38.70       40.00      2.62 o 
   3  -7   8       58.28       59.46      3.11 o 
  -3  -6   8        4.19        3.62      1.13 o 
  -2  -6   8        0.00       -1.10      1.51 o 
  -1  -6   8        6.76        6.75      1.37 o 
   0  -6   8        0.18        2.16      1.58 o 
   1  -6   8       68.70       63.43      3.08 o 
   2  -6   8       19.69       21.77      2.22 o 
   3  -6   8       39.05       38.32      2.44 o 
   4  -6   8       46.62       50.77      2.89 o 
   5  -6   8       12.47       10.13      1.86 o 
  -4  -5   8       51.30       36.43      1.53 o 
  -3  -5   8        6.88        8.49      1.74 o 
  -2  -5   8        0.02        2.37      0.98 o 
  -1  -5   8       90.65       92.17      3.23 o 
   0  -5   8       54.05       55.50      2.73 o 
   1  -5   8      155.88      157.39      4.01 o 
   2  -5   8       15.22       11.93      1.35 o 
   3  -5   8      599.06      608.30     13.14 o 
   4  -5   8       41.74       41.71      2.69 o 
   5  -5   8       57.10       62.40      3.08 o 
   6  -5   8      233.59      245.17      6.67 o 
  -5  -4   8       17.23       13.05      2.07 o 
  -4  -4   8      304.58      284.68     16.45 o 
  -3  -4   8        0.57        1.49      1.58 o 
  -2  -4   8      138.51      140.25      3.94 o 
  -1  -4   8       56.27       51.49      1.62 o 
   0  -4   8      124.21      114.05      5.56 o 
   1  -4   8        2.33        2.61      0.82 o 
   2  -4   8        2.78        3.88      1.11 o 
   3  -4   8      450.06      441.60      8.18 o 
   4  -4   8      258.31      242.33      6.09 o 
   5  -4   8       25.13       23.81      1.92 o 
   6  -4   8        5.99        6.05      1.51 o 
   7  -4   8        5.12        2.49      1.18 o 
  -5  -3   8       24.65       24.37      2.25 o 
  -4  -3   8        2.08        1.57      0.60 o 
  -3  -3   8       16.24       16.59      1.67 o 
  -2  -3   8      129.32      133.81      4.37 o 
  -1  -3   8      101.14      104.57      3.13 o 
   0  -3   8       13.12       15.75      1.51 o 
   1  -3   8      244.74      239.58      6.32 o 
   2  -3   8        0.12        0.57      1.22 o 
   3  -3   8      102.58      102.74      3.33 o 
   4  -3   8      257.87      277.85      5.06 o 
   5  -3   8        0.26        1.53      1.10 o 
   6  -3   8       61.20       62.39      2.79 o 
   7  -3   8      293.26      296.79      5.99 o 
  -5  -2   8      349.14      355.10      8.47 o 
  -4  -2   8       41.21       35.50      2.25 o 
  -3  -2   8      131.45      131.25      5.08 o 
  -2  -2   8        1.19        1.32      0.70 o 
  -1  -2   8      186.04      205.50      4.70 o 
   0  -2   8      183.68      190.11      3.76 o 
   1  -2   8      532.74      501.12     10.30 o 
   2  -2   8       24.48       19.98      0.65 o 
   3  -2   8      189.68      184.40      3.39 o 
   4  -2   8     1229.03     1244.84     15.82 o 
   5  -2   8      523.10      493.78     11.67 o 
   6  -2   8      108.97      110.71      3.14 o 
   7  -2   8       16.32       19.58      1.78 o 
   8  -2   8        6.16        7.22      1.48 o 
  -6  -1   8       10.47        5.44      1.55 o 
  -5  -1   8       84.23       77.48      3.29 o 
  -4  -1   8      246.23      245.94      5.43 o 
  -3  -1   8       21.31       20.94      0.98 o 
  -2  -1   8       44.87       39.09      1.95 o 
  -1  -1   8       55.29       48.33      2.06 o 
   0  -1   8       34.68       30.07      1.69 o 
   1  -1   8       31.41       36.77      1.83 o 
   2  -1   8       64.37       73.58      2.56 o 
   3  -1   8      159.11      151.14      2.00 o 
   4  -1   8        0.28        1.19      0.43 o 
   5  -1   8      255.36      251.60      4.26 o 
   6  -1   8      116.84      117.01      3.77 o 
   7  -1   8       92.98       93.85      3.32 o 
   8  -1   8       94.89       81.64      2.79 o 
  -6   0   8        0.54        2.08      1.77 o 
  -5   0   8        0.76        4.31      2.06 o 
  -4   0   8      133.27      137.91      4.26 o 
  -3   0   8       80.12       75.24      2.87 o 
  -2   0   8      303.87      307.54      7.60 o 
  -1   0   8       58.40       63.88      2.13 o 
   0   0   8      490.38      468.74      8.31 o 
   1   0   8      331.32      342.63      5.01 o 
   2   0   8      533.42      522.30      8.32 o 
   3   0   8      227.89      217.75      3.20 o 
   4   0   8     1156.66     1126.20     20.75 o 
   5   0   8        0.53        1.49      0.53 o 
   6   0   8       33.35       24.63      1.47 o 
   7   0   8      336.75      327.09      6.10 o 
  -6   1   8        8.08        7.12      1.81 o 
  -5   1   8        4.91        7.97      1.74 o 
  -4   1   8        9.88       14.29      1.57 o 
  -3   1   8      507.91      515.32      8.10 o 
  -2   1   8       47.61       44.05      0.85 o 
  -1   1   8      315.93      312.74      5.07 o 
   0   1   8      344.81      362.61      7.80 o 
   1   1   8     1177.93     1230.68     23.28 o 
   2   1   8        2.75        4.63      1.02 o 
   3   1   8       47.49       50.88      3.44 o 
   4   1   8      133.77      125.33      2.00 o 
   5   1   8        5.38        5.35      0.58 o 
   6   1   8      241.09      230.46      6.60 o 
   7   1   8        2.72        2.72      0.65 o 
   8   1   8       55.82       60.65      4.27 o 
  -5   2   8       14.25       14.67      2.26 o 
  -4   2   8        4.19        3.99      1.31 o 
  -3   2   8       18.57       22.23      1.72 o 
  -2   2   8        5.91        5.26      1.14 o 
  -1   2   8        2.41        1.83      0.24 o 
   0   2   8        9.11        9.77      0.63 o 
   1   2   8        5.03        3.78      0.80 o 
   2   2   8      215.91      235.56      5.25 o 
   3   2   8      529.03      523.73     11.05 o 
   4   2   8      300.36      276.08      3.60 o 
   5   2   8      449.37      428.89      5.85 o 
   6   2   8       30.39       35.04      1.50 o 
   7   2   8        0.41        1.53      1.87 o 
   8   2   8      342.63      365.59      8.46 o 
  -5   3   8       18.69       17.30      2.14 o 
  -4   3   8      192.52      195.01      4.59 o 
  -3   3   8       27.87       27.30      1.99 o 
  -2   3   8      421.17      418.19     10.24 o 
  -1   3   8       81.95       88.87      2.81 o 
   0   3   8      118.20      127.76      3.19 o 
   1   3   8     1245.31     1261.20     56.43 o 
   2   3   8      650.20      677.88     30.36 o 
   3   3   8      231.27      225.42      5.71 o 
   4   3   8       48.88       48.05      1.01 o 
   5   3   8      496.55      464.67     13.46 o 
   6   3   8       99.98       87.09      4.55 o 
   7   3   8        5.87        7.31      0.90 o 
   8   3   8       60.01       72.92      2.23 o 
  -5   4   8       35.96       29.41      2.54 o 
  -4   4   8       15.47       12.79      1.76 o 
  -3   4   8       18.31       18.25      1.94 o 
  -2   4   8       10.93       13.31      1.58 o 
  -1   4   8        3.99        4.46      1.11 o 
   0   4   8      411.84      425.56     40.43 o 
   1   4   8        9.78       10.12      1.17 o 
   2   4   8      477.40      500.25     22.71 o 
   3   4   8       47.91       44.13      1.33 o 
   4   4   8      165.86      141.34      2.71 o 
   5   4   8       35.37       46.58      2.35 o 
   6   4   8      207.13      220.82     11.93 o 
   7   4   8       93.60       97.92      2.65 o 
   8   4   8       25.76       23.90      2.18 o 
  -4   5   8       37.31       34.30      2.66 o 
  -3   5   8       16.75       20.88      2.09 o 
  -2   5   8       14.48       15.19      1.37 o 
  -1   5   8      838.63      856.58     19.79 o 
   0   5   8       17.44       22.38      1.63 o 
   1   5   8      684.99      727.72     54.25 o 
   2   5   8      781.68      828.74     47.86 o 
   3   5   8      233.50      243.80      8.27 o 
   4   5   8      527.05      509.21     23.38 o 
   5   5   8       83.00       83.20      2.76 o 
   6   5   8      161.57      172.02      7.22 o 
   7   5   8        2.95        5.07      0.93 o 
   8   5   8       82.84       75.72      5.72 o 
  -4   6   8      156.22      134.64      4.27 o 
  -3   6   8       81.67       78.97      3.36 o 
  -2   6   8       45.69       47.42      2.44 o 
  -1   6   8      365.71      322.43      8.20 o 
   0   6   8      125.03      110.32      3.11 o 
   1   6   8      102.39      100.34      3.06 o 
   2   6   8       91.03       95.82      6.89 o 
   3   6   8       49.41       47.31      4.60 o 
   4   6   8       68.47       66.47      2.40 o 
   5   6   8        1.32        1.61      0.64 o 
   6   6   8       12.11        8.56      1.17 o 
   7   6   8       13.29       11.45      1.24 o 
  -3   7   8       12.69       14.46      2.26 o 
  -2   7   8       17.98       18.64      2.10 o 
  -1   7   8        8.22       11.68      1.76 o 
   0   7   8      119.46      115.12      3.71 o 
   1   7   8        0.55        0.91      1.24 o 
   2   7   8      385.02      363.37      7.45 o 
   3   7   8       79.65       71.25      3.18 o 
   4   7   8       94.98      103.91      4.84 o 
   5   7   8      144.07      155.69      7.59 o 
   6   7   8        3.47        3.47      0.92 o 
  -2   8   8       45.22       35.83      2.73 o 
  -1   8   8      167.24      153.34      4.93 o 
   0   8   8      368.67      337.16      6.99 o 
   1   8   8       92.62       90.12      3.27 o 
   2   8   8      297.79      302.30      4.25 o 
   3   8   8       14.94       11.94      3.10 o 
   4   8   8       87.18       80.53      2.23 o 
   5   8   8       17.05       18.48      2.20 o 
   0   9   8        1.63        1.38      0.85 o 
   2   9   8       19.53       19.69      2.35 o 
   3   9   8        2.24        2.44      0.92 o 
   4   9   8       42.91       38.06      2.88 o 
   0  -7   9       30.93       28.63      2.76 o 
   1  -7   9       24.41       24.47      2.39 o 
   2  -7   9        5.37        5.16      1.62 o 
  -2  -6   9       30.98       38.80      2.81 o 
  -1  -6   9       12.95        9.46      1.79 o 
   0  -6   9       54.08       57.05      2.87 o 
   1  -6   9        2.02        3.06      1.24 o 
   2  -6   9        0.07        2.70      1.97 o 
   3  -6   9      213.00      216.79      6.61 o 
   4  -6   9       21.74       17.71      2.09 o 
  -3  -5   9       92.87       87.28      3.56 o 
  -2  -5   9       33.75       33.59      2.31 o 
  -1  -5   9        2.53        1.98      0.92 o 
   0  -5   9       35.23       35.27      2.23 o 
   1  -5   9      162.78      164.58      4.64 o 
   2  -5   9       88.58       92.24      3.24 o 
   3  -5   9       82.20       84.89      3.56 o 
   4  -5   9       18.57       19.50      2.17 o 
   5  -5   9       76.43       69.74      3.28 o 
  -4  -4   9        2.09        1.96      1.15 o 
  -3  -4   9        7.92        8.33      1.57 o 
  -2  -4   9       47.75       50.13      2.59 o 
  -1  -4   9        8.87       11.56      1.69 o 
   0  -4   9        6.09        7.12      1.40 o 
   1  -4   9      113.80      116.77      3.52 o 
   2  -4   9       26.23       28.47      2.11 o 
   3  -4   9       10.44       11.28      1.43 o 
   4  -4   9      353.15      376.27      7.78 o 
   5  -4   9        7.41        5.51      1.57 o 
   6  -4   9      237.84      236.79      6.79 o 
  -4  -3   9      104.92       97.90      3.59 o 
  -3  -3   9       23.26       18.02      1.85 o 
  -2  -3   9        6.35        9.15      1.44 o 
  -1  -3   9      307.12      317.62      5.56 o 
   0  -3   9        7.88        7.60      1.16 o 
   1  -3   9      316.23      329.50      7.35 o 
   2  -3   9        3.51        4.12      1.09 o 
   3  -3   9       22.01       17.99      1.62 o 
   4  -3   9       17.37       24.34      1.93 o 
   5  -3   9        0.65        2.20      1.65 o 
   6  -3   9      255.76      261.61      7.32 o 
   7  -3   9        7.99        6.37      1.55 o 
  -5  -2   9      170.21      165.69      4.33 o 
  -4  -2   9      109.94      102.56      3.60 o 
  -3  -2   9       51.95       47.94      1.49 o 
  -2  -2   9      267.01      274.68      5.41 o 
  -1  -2   9       93.26       94.47      3.27 o 
   0  -2   9       88.58       94.86      3.20 o 
   1  -2   9       39.05       40.51      2.05 o 
   2  -2   9      171.34      170.16      3.74 o 
   3  -2   9       10.03       10.80      1.48 o 
   4  -2   9      387.14      379.20      9.44 o 
   5  -2   9       62.31       62.15      2.44 o 
   6  -2   9        1.09        1.23      0.79 o 
   7  -2   9       73.71       65.75      2.69 o 
  -5  -1   9        2.54        1.74      1.18 o 
  -4  -1   9        0.55        5.65      1.84 o 
  -3  -1   9      102.77      105.73      3.67 o 
  -2  -1   9       19.52       24.71      1.80 o 
  -1  -1   9      179.94      178.74      4.79 o 
   0  -1   9      344.70      362.25      6.69 o 
   1  -1   9       15.69       15.50      1.27 o 
   2  -1   9      964.19      955.94     18.85 o 
   3  -1   9        7.34        7.20      0.52 o 
   4  -1   9        7.61        6.25      1.33 o 
   5  -1   9       18.94       19.34      1.61 o 
   6  -1   9        0.77        2.41      1.59 o 
   7  -1   9      232.52      236.88      4.83 o 
   8  -1   9       35.38       36.22      2.17 o 
  -5   0   9       31.60       28.42      2.17 o 
  -4   0   9      207.30      210.30      6.25 o 
  -3   0   9       31.10       31.99      2.27 o 
  -2   0   9        0.53        0.88      0.79 o 
  -1   0   9      595.44      617.72     14.54 o 
   0   0   9       26.83       31.91      1.70 o 
   1   0   9       48.98       41.81      1.89 o 
   2   0   9       93.40       90.47      2.96 o 
   3   0   9       85.58       83.88      1.67 o 
   4   0   9      275.50      263.57      3.66 o 
   5   0   9        0.08        0.64      0.46 o 
   6   0   9        0.04        1.32      1.38 o 
   7   0   9       49.65       41.82      2.03 o 
  -5   1   9        0.01        2.98      2.03 o 
  -4   1   9        6.90        6.08      1.38 o 
  -3   1   9       25.39       27.70      2.05 o 
  -2   1   9       35.62       33.45      2.12 o 
  -1   1   9       21.24       26.13      1.85 o 
   0   1   9        3.15        3.80      0.81 o 
   1   1   9      296.30      301.04      5.42 o 
   2   1   9      171.77      174.15      4.09 o 
   3   1   9      565.17      556.64      6.44 o 
   4   1   9        0.19        0.66      0.64 o 
   5   1   9      282.13      254.81      3.71 o 
   6   1   9      137.87      142.30      2.63 o 
   7   1   9      378.61      349.36      7.38 o 
   8   1   9        1.83        1.96      2.19 o 
  -5   2   9       22.35       21.15      2.25 o 
  -4   2   9      107.18      107.91      3.78 o 
  -3   2   9       74.71       77.83      2.89 o 
  -2   2   9      379.41      366.96      6.63 o 
  -1   2   9      109.71      105.67      3.46 o 
   0   2   9      544.48      558.63      7.51 o 
   1   2   9      312.61      300.31      5.46 o 
   2   2   9      487.70      457.43     10.33 o 
   3   2   9      239.07      237.51      4.76 o 
   4   2   9       72.27       87.40      1.93 o 
   5   2   9      312.41      302.54      5.75 o 
   6   2   9       27.83       25.74      0.94 o 
   7   2   9       36.16       37.46      1.49 o 
   8   2   9        1.23        1.94      2.11 o 
  -5   3   9      172.51      173.07      5.02 o 
  -4   3   9       22.21       18.45      2.13 o 
  -3   3   9      111.05      113.26      3.58 o 
  -2   3   9        0.62        2.77      1.93 o 
  -1   3   9       16.49       20.87      1.82 o 
   0   3   9      187.36      191.24      6.42 o 
   1   3   9        2.28        2.60      0.52 o 
   2   3   9      197.83      188.61      5.70 o 
   3   3   9      178.73      170.53      5.68 o 
   4   3   9        4.51        6.01      0.68 o 
   5   3   9        5.34        4.17      0.51 o 
   6   3   9       85.11       79.22      3.92 o 
   7   3   9       12.88       11.35      1.17 o 
   8   3   9       94.41       85.78      3.73 o 
  -4   4   9       71.26       72.42      3.43 o 
  -3   4   9      181.17      173.56      4.89 o 
  -2   4   9        0.05        0.33      1.67 o 
  -1   4   9      774.79      752.56     16.92 o 
   0   4   9      936.35      979.95     16.22 o 
   1   4   9      103.51      108.11      4.00 o 
   2   4   9      150.66      142.25      3.61 o 
   3   4   9      679.52      743.20     41.13 o 
   4   4   9      163.89      154.47      3.66 o 
   5   4   9        0.22        4.04      1.68 o 
   6   4   9      499.57      503.02     10.73 o 
   7   4   9       10.50       13.18      4.29 o 
   8   4   9      139.76      141.39      5.44 o 
  -4   5   9      295.94      301.02      7.70 o 
  -3   5   9       65.77       63.38      3.17 o 
  -2   5   9      202.47      206.74      6.21 o 
  -1   5   9      129.85      124.60      3.91 o 
   0   5   9      294.42      303.59      7.15 o 
   1   5   9      184.73      186.07     14.45 o 
   2   5   9      149.51      145.03      9.56 o 
   3   5   9        0.36        1.08      0.48 o 
   4   5   9       10.04        7.83      0.59 o 
   5   5   9       74.93       67.01      2.02 o 
   6   5   9        8.03        6.92      1.13 o 
   7   5   9        1.21        1.99      1.21 o 
  -3   6   9       44.89       44.24      2.83 o 
  -2   6   9       83.00       72.71      3.31 o 
  -1   6   9        0.04        1.73      1.78 o 
   0   6   9       88.61       76.48      3.14 o 
   1   6   9       23.21       23.82      1.71 o 
   2   6   9       66.17       70.46      2.89 o 
   3   6   9       17.00       15.90      0.97 o 
   4   6   9      314.54      344.03     19.97 o 
   5   6   9       51.00       51.69      6.63 o 
   6   6   9       21.18       22.93      1.55 o 
   7   6   9      129.87      126.10      7.28 o 
  -2   7   9        0.64        2.56      0.99 o 
  -1   7   9      367.21      402.18      7.59 o 
   0   7   9       15.68       15.21      2.05 o 
   1   7   9      295.54      306.50      7.29 o 
   2   7   9      132.08      127.11      3.54 o 
   3   7   9      180.63      217.23     15.29 o 
   4   7   9       15.98       16.26      1.58 o 
   5   7   9       36.49       47.30      1.91 o 
  -1   8   9       29.75       31.12      2.49 o 
   0   8   9        1.47        3.31      1.86 o 
   1   8   9       31.63       29.89      2.05 o 
   2   8   9        6.26        9.97      1.87 o 
   3   8   9       24.36       22.49      2.33 o 
   4   8   9        8.14        7.47      1.93 o 
   5   8   9      141.20      153.36      7.28 o 
   2   9   9       35.10       31.51      2.59 o 
   0  -6  10        2.22        3.30      1.46 o 
   1  -6  10        1.42        2.45      1.06 o 
   2  -6  10      109.21      103.54      4.38 o 
   3  -6  10      105.00      103.29      4.22 o 
  -2  -5  10        0.38        2.71      2.27 o 
  -1  -5  10        3.22        2.16      1.83 o 
   0  -5  10       47.99       38.87      2.51 o 
   1  -5  10       51.48       62.54      3.28 o 
   2  -5  10       76.41       71.69      3.45 o 
   3  -5  10       31.14       24.24      2.38 o 
   4  -5  10       83.28       87.54      3.76 o 
   5  -5  10        0.03        1.82      2.08 o 
  -3  -4  10       36.81       34.30      2.56 o 
  -2  -4  10      181.12      195.45      5.80 o 
  -1  -4  10        6.38        7.09      1.56 o 
   0  -4  10      296.78      325.97      7.07 o 
   1  -4  10        2.20        2.72      1.04 o 
   2  -4  10        1.94        2.62      0.96 o 
   3  -4  10       46.75       49.54      2.59 o 
   4  -4  10       25.74       24.11      2.11 o 
   5  -4  10       13.06       13.38      1.97 o 
   6  -4  10       45.91       41.10      2.64 o 
  -4  -3  10        2.24        4.15      1.33 o 
  -3  -3  10       14.67       17.10      2.29 o 
  -2  -3  10       14.10       17.18      1.90 o 
  -1  -3  10        4.19        4.19      1.38 o 
   0  -3  10       69.05       71.06      2.99 o 
   1  -3  10       54.81       55.57      2.61 o 
   2  -3  10       63.78       54.53      2.51 o 
   3  -3  10       56.04       52.40      2.88 o 
   4  -3  10      115.86      111.84      3.34 o 
   5  -3  10        2.90        3.96      1.42 o 
   6  -3  10       48.88       44.89      2.64 o 
  -4  -2  10       39.02       39.09      2.74 o 
  -3  -2  10        9.42       13.79      1.76 o 
  -2  -2  10       12.70       13.56      1.76 o 
  -1  -2  10       21.64       25.91      2.03 o 
   0  -2  10        1.17        3.10      1.78 o 
   1  -2  10      134.18      129.12      3.55 o 
   2  -2  10      242.21      240.58      5.99 o 
   3  -2  10       14.16       15.04      1.90 o 
   4  -2  10      510.11      584.81      8.93 o 
   5  -2  10        2.88        3.79      1.31 o 
   6  -2  10      232.52      253.21      6.48 o 
   7  -2  10        0.48        2.34      1.66 o 
  -4  -1  10       20.92       28.00      2.72 o 
  -3  -1  10       46.02       45.71      2.73 o 
  -2  -1  10       44.52       44.36      2.34 o 
  -1  -1  10       58.74       59.46      2.72 o 
   0  -1  10        3.73        6.65      1.43 o 
   1  -1  10       58.48       56.63      2.35 o 
   2  -1  10       16.16       15.16      1.57 o 
   3  -1  10      833.38      757.88     11.55 o 
   4  -1  10      317.80      311.37      6.38 o 
   5  -1  10       35.72       32.79      1.83 o 
   6  -1  10        8.66       11.29      1.42 o 
   7  -1  10       67.52       73.78      3.27 o 
  -4   0  10       26.92       30.46      2.68 o 
  -3   0  10        8.15        9.09      1.44 o 
  -2   0  10        0.49        3.29      1.63 o 
  -1   0  10       15.92       13.50      1.38 o 
   0   0  10      164.21      172.28      5.20 o 
   1   0  10      153.11      153.02      4.41 o 
   2   0  10      159.15      151.21      3.46 o 
   3   0  10        7.86        8.61      0.70 o 
   4   0  10       22.89       19.30      0.95 o 
   5   0  10      791.30      702.22     13.64 o 
   6   0  10        2.73        1.32      0.66 o 
   7   0  10      399.52      416.54      9.05 o 
  -4   1  10       22.42       23.77      2.31 o 
  -3   1  10      213.98      211.70      5.18 o 
  -2   1  10        0.03        0.51      2.08 o 
  -1   1  10      336.21      340.71      6.37 o 
   0   1  10        2.57        2.15      0.81 o 
   1   1  10       12.83       10.80      1.37 o 
   2   1  10      215.08      212.85      4.23 o 
   3   1  10       24.95       23.11      1.72 o 
   4   1  10      470.32      450.26     14.49 o 
   5   1  10        5.33        3.70      0.61 o 
   6   1  10       60.76       63.89      1.89 o 
   8   1  10        1.21        2.58      2.14 o 
  -4   2  10      170.93      173.32      6.01 o 
  -3   2  10      153.40      154.10      5.23 o 
  -2   2  10      130.41      128.57      4.47 o 
  -1   2  10        2.77        3.25      1.25 o 
   0   2  10       77.47       97.63      3.22 o 
   1   2  10      112.03      113.74      3.14 o 
   2   2  10       54.19       53.50      2.21 o 
   3   2  10        2.80        3.38      1.00 o 
   4   2  10       47.28       38.26      3.06 o 
   5   2  10      115.73       89.02      1.76 o 
   6   2  10       68.83       59.07      3.41 o 
   7   2  10       67.40       70.30      2.97 o 
   8   2  10      206.04      221.11      5.13 o 
  -4   3  10       43.41       41.79      2.96 o 
  -3   3  10        4.14        4.12      1.16 o 
  -2   3  10       62.47       60.97      2.79 o 
  -1   3  10       25.47       28.90      2.20 o 
   0   3  10       23.28       22.17      1.60 o 
   1   3  10       40.55       44.53      1.23 o 
   2   3  10       66.43       68.16      1.74 o 
   3   3  10      245.32      225.62      3.19 o 
   4   3  10        6.53        6.05      0.62 o 
   5   3  10      532.75      527.64     13.06 o 
   6   3  10       12.22       12.62      1.15 o 
   7   3  10      220.85      245.70      4.30 o 
   8   3  10      185.60      220.78      6.46 o 
  -4   4  10        0.04        5.42      2.86 o 
  -3   4  10       55.99       49.16      2.86 o 
  -2   4  10      455.52      462.94      7.51 o 
  -1   4  10      169.78      149.38      3.81 o 
   0   4  10      402.77      433.50      6.53 o 
   1   4  10       40.39       41.72      1.23 o 
   2   4  10      254.26      267.63     13.39 o 
   3   4  10        1.82        1.38      0.55 o 
   4   4  10      123.99      110.18      6.36 o 
   5   4  10        0.16        1.40      1.23 o 
   6   4  10        1.51        0.79      1.19 o 
   7   4  10        6.66        5.53      1.65 o 
  -3   5  10        6.95        4.68      1.24 o 
  -2   5  10       34.77       25.03      2.21 o 
  -1   5  10        8.53        2.89      1.00 o 
   0   5  10        0.20        0.46      1.88 o 
   1   5  10      138.17      144.72      3.43 o 
   2   5  10      158.51      174.61     13.29 o 
   3   5  10      167.66      170.16      7.81 o 
   4   5  10      119.43      129.39      6.68 o 
   5   5  10       56.37       57.94      4.35 o 
   6   5  10      233.34      244.40      5.62 o 
   7   5  10        9.70       12.10      1.35 o 
  -2   6  10       56.14       52.85      3.26 o 
  -1   6  10      106.85      106.73      4.00 o 
   0   6  10      108.38      100.29      3.52 o 
   1   6  10      296.99      290.96      6.65 o 
   2   6  10        0.43        2.74      0.69 o 
   3   6  10      314.58      326.83     18.49 o 
   4   6  10        7.61        5.11      1.14 o 
   5   6  10       68.02       68.02      3.96 o 
   6   6  10       61.13       74.17      2.25 o 
  -1   7  10        0.69        3.39      1.94 o 
   0   7  10       12.14       16.08      2.16 o 
   1   7  10       73.43       81.77      3.16 o 
   2   7  10       57.68       53.72      2.57 o 
   3   7  10        3.17        2.87      0.70 o 
   4   7  10        4.57        6.06      1.28 o 
   5   7  10      110.05      125.53      3.02 o 
   6   7  10       76.45       92.39      3.71 o 
   0   8  10       29.56       30.97      2.74 o 
   1   8  10        4.04        3.88      1.35 o 
   2   8  10       36.14       32.80      2.75 o 
   3   8  10        7.05        5.86      1.57 o 
   4   8  10       20.42       20.26      2.46 o 
   0  -5  11      152.16      157.74      4.67 o 
   1  -5  11        0.39        2.33      1.95 o 
   2  -5  11      180.61      183.79      5.47 o 
   3  -5  11       63.29       67.87      3.17 o 
  -2  -4  11       31.17       26.55      2.38 o 
  -1  -4  11       13.12       13.82      1.94 o 
   0  -4  11       54.13       50.93      2.96 o 
   1  -4  11       47.25       48.75      2.88 o 
   2  -4  11        4.19        0.93      1.02 o 
   3  -4  11       93.59       87.39      3.30 o 
   4  -4  11       35.22       31.18      2.45 o 
   5  -4  11       56.30       51.82      2.96 o 
  -3  -3  11        5.49        2.17      1.01 o 
  -2  -3  11       11.37        6.76      1.49 o 
  -1  -3  11        0.14        2.29      1.81 o 
   0  -3  11        0.89        2.49      0.94 o 
   1  -3  11      107.10      118.21      4.58 o 
   2  -3  11        1.88        1.22      0.91 o 
   3  -3  11      700.57      760.36     16.11 o 
   4  -3  11       28.69       32.45      2.29 o 
   5  -3  11      162.64      163.81      4.90 o 
   6  -3  11       74.51       73.27      3.45 o 
  -3  -2  11       16.18       18.17      2.32 o 
  -2  -2  11      131.25      138.79      4.71 o 
  -1  -2  11       35.60       31.87      2.36 o 
   0  -2  11      201.62      209.24      5.24 o 
   1  -2  11      159.00      147.82      4.67 o 
   2  -2  11       82.84       89.80      3.66 o 
   3  -2  11        7.15        7.28      1.47 o 
   4  -2  11       95.38       88.13      3.12 o 
   5  -2  11        0.27        2.14      0.94 o 
   6  -2  11        0.43        3.79      1.77 o 
  -3  -1  11        6.38        9.61      1.88 o 
  -2  -1  11       32.69       32.00      2.29 o 
  -1  -1  11       25.63       29.63      2.36 o 
   0  -1  11       23.17       25.24      2.11 o 
   1  -1  11       71.22       76.79      3.14 o 
   2  -1  11        5.70        5.99      1.41 o 
   3  -1  11       76.14       76.81      2.90 o 
   4  -1  11       67.62       64.76      2.83 o 
   5  -1  11       18.08       23.01      1.93 o 
   6  -1  11      159.79      158.31      5.03 o 
   7  -1  11       56.47       53.25      2.55 o 
  -4   0  11       22.97       21.98      2.45 o 
  -3   0  11      167.89      176.23      4.86 o 
  -2   0  11       72.87       74.50      3.14 o 
  -1   0  11       48.07       45.44      2.54 o 
   0   0  11       89.58       95.58      3.63 o 
   1   0  11      923.71      996.67     13.65 o 
   2   0  11       77.46       73.96      2.73 o 
   3   0  11      221.46      214.82      6.45 o 
   4   0  11      134.52      130.45      3.60 o 
   5   0  11        0.16        2.86      1.44 o 
   6   0  11      429.58      452.10      8.15 o 
   7   0  11       71.42       65.89      2.58 o 
  -4   1  11       54.63       52.78      3.20 o 
  -3   1  11       68.22       63.29      3.36 o 
  -2   1  11      270.24      263.45      6.79 o 
  -1   1  11      117.28      132.96      4.44 o 
   0   1  11        1.22        2.60      1.76 o 
   1   1  11      106.69       99.96      3.22 o 
   2   1  11       11.50       11.51      1.46 o 
   3   1  11        0.10        1.54      1.31 o 
   4   1  11       17.81       17.01      1.07 o 
   5   1  11       22.65       20.87      1.82 o 
   6   1  11        1.58        6.00      1.42 o 
  -3   2  11        7.42       10.08      1.97 o 
  -2   2  11       29.47       35.51      2.90 o 
  -1   2  11      121.86      125.72      3.85 o 
   0   2  11      156.28      159.92      3.91 o 
   1   2  11      195.72      183.06      5.06 o 
   2   2  11      858.04      871.49     19.17 o 
   3   2  11        8.47       10.98      1.40 o 
   4   2  11      397.69      378.46      4.71 o 
   5   2  11      101.37       95.24      1.91 o 
   6   2  11       56.48       52.55      4.53 o 
   7   2  11      143.64      149.75      4.68 o 
  -3   3  11       57.99       72.12      3.64 o 
  -2   3  11      170.99      146.53      4.95 o 
  -1   3  11      969.59     1033.61     22.94 o 
   0   3  11      116.41      116.20      3.50 o 
   1   3  11      113.86      118.87      2.27 o 
   2   3  11      433.47      453.11     15.57 o 
   3   3  11       12.22       14.71      0.97 o 
   4   3  11        0.75        1.28      0.71 o 
   5   3  11       52.85       45.08      2.30 o 
   6   3  11        0.63        0.98      0.53 o 
   7   3  11        0.97        2.21      1.25 o 
  -3   4  11        3.67        3.40      1.38 o 
  -2   4  11       41.10       34.15      2.59 o 
  -1   4  11       30.41       35.45      2.44 o 
   0   4  11      130.89      131.42      4.29 o 
   1   4  11      231.51      229.09      5.31 o 
   2   4  11       41.34       40.96      2.50 o 
   3   4  11      135.31      127.30      9.22 o 
   4   4  11        7.76       12.95      0.95 o 
   5   4  11       76.77       81.54      2.24 o 
   6   4  11      104.62      106.55      2.59 o 
   7   4  11       11.03        6.62      1.00 o 
  -2   5  11      229.93      251.15      6.83 o 
  -1   5  11        1.06        1.74      2.66 o 
   0   5  11      177.09      185.00      4.85 o 
   1   5  11      111.86      119.85      3.59 o 
   2   5  11      131.76      145.96      8.50 o 
   3   5  11      405.60      433.37     25.37 o 
   4   5  11       26.00       27.13      1.36 o 
   5   5  11       66.14       68.66      3.63 o 
   6   5  11        2.46        0.98      0.77 o 
  -1   6  11       80.86       83.44      3.70 o 
   0   6  11       57.72       57.41      2.69 o 
   1   6  11       18.86       19.18      1.80 o 
   2   6  11      105.91      109.74      3.17 o 
   3   6  11        8.45        7.85      0.91 o 
   4   6  11       31.13       39.18      4.24 o 
   5   6  11       24.72       28.91      1.55 o 
   6   6  11       29.37       37.94      4.88 o 
   0   7  11       39.90       43.75      2.91 o 
   1   7  11      229.09      228.54      5.44 o 
   3   7  11       41.45       42.26      2.66 o 
   4   7  11      283.65      327.44     24.41 o 
   5   7  11        7.30        8.05      1.29 o 
   0  -4  12        7.13        9.55      2.07 o 
   1  -4  12        6.86        3.69      1.55 o 
   2  -4  12       26.30       27.49      2.66 o 
   3  -4  12        0.09        2.71      2.26 o 
   4  -4  12        0.86        2.80      2.04 o 
  -1  -3  12       34.43       29.40      2.49 o 
   0  -3  12       83.78       88.60      3.93 o 
   1  -3  12       16.81       14.89      2.07 o 
   2  -3  12        3.21        2.40      1.30 o 
   3  -3  12      148.69      164.55      4.86 o 
   4  -3  12        1.11        2.31      1.08 o 
   5  -3  12       76.34       81.14      3.65 o 
  -2  -2  12        7.78        7.38      1.57 o 
  -1  -2  12       10.08       12.75      2.29 o 
   0  -2  12       80.48       72.36      3.15 o 
   1  -2  12      126.88      127.26      4.17 o 
   2  -2  12      101.00       95.34      3.53 o 
   3  -2  12      102.75       98.15      3.71 o 
   4  -2  12       16.95       17.94      1.93 o 
   5  -2  12        7.33        6.93      1.65 o 
   6  -2  12      161.74      166.39      5.69 o 
  -2  -1  12       38.35       39.55      2.90 o 
  -1  -1  12        0.44        4.11      1.53 o 
   0  -1  12       26.84       29.68      2.36 o 
   1  -1  12      374.00      390.23      6.50 o 
   2  -1  12      111.77      108.88      3.80 o 
   3  -1  12        3.04        3.03      1.01 o 
   4  -1  12      241.69      235.27      5.39 o 
   5  -1  12       46.43       46.54      2.71 o 
   6  -1  12      151.82      165.54      4.79 o 
  -3   0  12       45.53       37.08      3.00 o 
  -2   0  12      147.16      162.39      4.81 o 
  -1   0  12       98.49       94.22      4.01 o 
   0   0  12       22.51       22.32      1.99 o 
   1   0  12        3.85        1.80      0.96 o 
   2   0  12        8.38        9.47      1.50 o 
   3   0  12        4.29        8.06      1.76 o 
   4   0  12        2.81        3.26      1.18 o 
   5   0  12       14.70       14.48      1.76 o 
   6   0  12       91.29       90.77      3.43 o 
  -3   1  12       20.20       15.88      2.44 o 
  -2   1  12      123.17      117.13      4.11 o 
  -1   1  12       78.06       69.81      3.10 o 
   0   1  12       61.00       59.25      2.87 o 
   1   1  12       18.36       16.84      1.70 o 
   2   1  12      137.03      142.79      4.64 o 
   3   1  12       26.38       24.44      1.89 o 
   4   1  12       16.40       19.33      3.29 o 
   5   1  12       15.91       14.73      1.56 o 
   6   1  12       20.35       17.84      1.68 o 
  -2   2  12      128.94      137.60      5.12 o 
  -1   2  12       10.88        9.72      1.72 o 
   0   2  12       78.48       67.80      3.01 o 
   1   2  12      169.81      185.20      4.72 o 
   2   2  12       13.25       11.13      1.57 o 
   3   2  12       88.97       83.76      3.07 o 
   4   2  12      146.14      146.96      2.78 o 
   5   2  12       52.22       53.32      1.57 o 
   6   2  12       33.26       41.67      2.61 o 
   7   2  12       21.73       24.86      2.25 o 
  -2   3  12       42.43       46.57      3.17 o 
  -1   3  12        2.37        2.86      1.17 o 
   0   3  12       47.65       45.42      2.73 o 
   1   3  12        1.59        1.37      0.98 o 
   2   3  12        0.11        1.05      1.12 o 
   3   3  12        3.33        7.00      0.88 o 
   4   3  12       20.85       13.03      0.83 o 
   5   3  12       72.37       70.59      3.46 o 
   6   3  12        1.80        1.91      0.72 o 
   7   3  12      103.45      116.47      4.11 o 
  -2   4  12      102.04      112.75      4.13 o 
  -1   4  12       76.06       77.77      3.49 o 
   0   4  12        9.36        7.57      1.42 o 
   1   4  12       71.92       76.51      3.20 o 
   2   4  12      414.28      423.98      7.01 o 
   3   4  12       36.62       41.01      1.47 o 
   4   4  12      289.18      306.54      9.01 o 
   5   4  12      149.56      135.71     16.07 o 
   6   4  12       69.85       66.94      2.41 o 
  -1   5  12      123.93      128.59      4.36 o 
   0   5  12        2.27        4.10      1.39 o 
   1   5  12        1.54        3.88      2.09 o 
   2   5  12       10.49       10.54      1.51 o 
   3   5  12        0.81        1.42      1.11 o 
   4   5  12        2.75        2.69      0.97 o 
   5   5  12        3.93        5.75      2.80 o 
   6   5  12        0.18        1.41      1.10 o 
   0   6  12      101.01       96.50      3.86 o 
   1   6  12       38.75       35.06      2.38 o 
   2   6  12        0.19        1.04      0.69 o 
   3   6  12      184.63      185.83      4.96 o 
   4   6  12       64.08       70.44      5.11 o 
   5   6  12      326.01      387.51     30.91 o 
   3   7  12       11.74        7.67      1.52 o 
   1  -3  13        2.82        3.67      1.30 o 
   2  -3  13       20.00       18.80      2.57 o 
   3  -3  13       15.95       14.28      2.29 o 
   0  -2  13      135.31      140.02      5.11 o 
   1  -2  13       15.26       16.46      2.24 o 
   2  -2  13      126.90      128.75      4.49 o 
   3  -2  13       58.61       62.37      3.15 o 
   4  -2  13       39.18       36.50      2.62 o 
  -1  -1  13        0.51        2.22      2.05 o 
   0  -1  13      414.50      428.04     11.24 o 
   1  -1  13       37.70       41.28      2.94 o 
   2  -1  13      153.55      170.90      5.46 o 
   3  -1  13       14.90       18.07      2.31 o 
   4  -1  13        0.65        5.62      1.81 o 
   5  -1  13       62.91       71.77      3.64 o 
  -1   0  13       12.65       13.73      2.27 o 
   0   0  13       15.33       14.59      2.01 o 
   1   0  13       41.39       41.84      2.74 o 
   2   0  13        9.49       13.68      1.85 o 
   3   0  13       20.20       19.73      2.07 o 
   4   0  13      191.13      194.82      5.46 o 
   5   0  13       35.56       30.71      2.28 o 
   6   0  13      162.42      149.10      4.79 o 
  -1   1  13       16.21       16.62      2.14 o 
   0   1  13        0.26        4.06      1.89 o 
   1   1  13      364.02      379.39      7.94 o 
   2   1  13       59.74       59.23      3.07 o 
   3   1  13      418.83      439.22      8.36 o 
   4   1  13        2.34        1.40      0.82 o 
   5   1  13      148.22      141.13      3.86 o 
   6   1  13        0.54       -1.57      1.65 o 
  -1   2  13        5.81        4.74      1.50 o 
   0   2  13       62.25       57.11      3.10 o 
   1   2  13       37.88       36.13      2.79 o 
   2   2  13        0.46        0.84      0.83 o 
   3   2  13       53.83       52.36      2.58 o 
   4   2  13       48.59       46.15      1.65 o 
   5   2  13       54.02       49.56      2.55 o 
   6   2  13        5.72       10.95      1.79 o 
  -1   3  13        5.78        6.29      1.73 o 
   0   3  13      137.79      139.81      5.02 o 
   1   3  13       41.55       34.97      2.61 o 
   2   3  13       95.74      103.57      3.50 o 
   3   3  13       21.26       17.05      2.15 o 
   4   3  13      200.98      208.05      9.04 o 
   5   3  13       22.20       23.16      1.06 o 
   6   3  13       97.72       91.09      3.81 o 
  -1   4  13       30.44       37.91      2.83 o 
   0   4  13        9.04        7.33      1.48 o 
   1   4  13       95.07      100.02      3.90 o 
   2   4  13       13.87       11.94      1.83 o 
   3   4  13        9.24        9.39      1.60 o 
   4   4  13        4.48        4.47      0.65 o 
   5   4  13        3.99        2.98      0.80 o 
   0   5  13       54.62       60.15      3.46 o 
   1   5  13        0.15        1.36      0.75 o 
   2   5  13       31.54       28.44      2.08 o 
   3   5  13        2.77        1.31      0.75 o 
   4   5  13        0.34        1.91      0.97 o 
   2   6  13      105.01       99.80      3.36 o 
   1  -1  14       68.10       70.73      3.44 o 
   2  -1  14        1.55        1.75      1.01 o 
   3  -1  14       48.20       48.11      2.91 o 
   1   0  14       15.65       15.44      2.14 o 
   2   0  14       65.47       58.36      3.13 o 
   3   0  14        2.86        2.59      1.15 o 
   4   0  14       12.31       12.99      1.85 o 
   0   1  14        5.29        6.33      1.75 o 
   1   1  14        0.07        0.45      1.79 o 
   2   1  14        0.28        0.38      2.19 o 
   3   1  14       32.72       31.82      2.58 o 
   4   1  14        2.45        8.12      1.86 o 
   0   2  14        4.12        4.43      1.82 o 
   1   2  14      143.17      145.82      4.56 o 
   2   2  14        0.20        1.96      1.48 o 
   3   2  14       33.90       36.59      2.50 o 
   4   2  14       20.34       16.34      2.02 o 
   1   3  14      126.61      125.03      3.79 o 
   2   3  14       11.35        9.69      1.78 o 
   3   3  14       78.76       84.11      3.53 o 
   4   3  14        1.26        1.50      0.82 o 
   2   4  14       77.43       73.67      3.47 o 
   3   4  14        9.65       14.87      1.93 o 
                                                 
